# Supplementary material for: A buoyancy, balance and stability challenge to the hypothesis of a semi-aquatic Spinosaurus Stromer, 1915 (Dinosauria: Theropoda)
Source: PeerJ. 2018 Aug 16;6:e5409. doi: 10.7717/peerj.5409 (PMC6098948; doi:10.7717/peerj.5409)
Supplement: Supplemental Information 1 — Density values for body model slices in kg/m3. [file peerj-06-5409-s001.dat]

0	1000
1	1000
2	1000
3	1000
4	1000
5	1000
6	1000
7	1000
8	1000
9	1000
10	1000
11	1000
12	1000
13	1000
14	1000
15	1000
16	1000
17	1000
18	1000
19	1000
20	1000
21	1000
22	1000
23	1000
24	1000
25	1000
26	1000
27	850
28	850
29	850
30	850
31	850
32	850
33	850
34	850
35	850
36	850
37	850
38	850
39	850
40	850
41	850
42	850
43	850
44	850
45	850
46	850
47	850
48	850
49	850
50	850
51	850
52	850
53	850
54	850
55	850
56	850
57	850
58	850
59	850
60	850
61	850
62	850
63	850
64	850
65	850
66	850
67	850
68	850
69	850
70	850
71	850
72	850
73	850
74	850
75	850
76	850
77	850
78	850
79	850
80	850
81	850
82	850
83	850
84	850
85	850
86	850
