# Supplementary material for: A buoyancy, balance and stability challenge to the hypothesis of a semi-aquatic Spinosaurus Stromer, 1915 (Dinosauria: Theropoda)
Source: PeerJ. 2018 Aug 16;6:e5409. doi: 10.7717/peerj.5409 (PMC6098948; doi:10.7717/peerj.5409)
Supplement: Supplemental Information 2 — First value in file is number of slices (S) defining the model. Second value is the number of vertices (V) per slice. Remaining values are S*V (X, YZ) coordinate triples. Coordinates are in meters. [file peerj-06-5409-s002.dat]

87	16	0	0.574734	-0.0152862
-0.00568316	0.581419	-0.0141226	-0.0105011	0.587087
-0.010809	-0.0137204	0.590874	-0.00584978	-0.0148508
0.592204	6.68181e-10	-0.0137204	0.590874	0.00584978
-0.0105011	0.587087	0.010809	-0.00568315	0.581419
0.0141226	1.2983e-09	0.574734	0.0152862	0.00568316
0.568048	0.0141226	0.0105011	0.562381	0.010809
0.0137204	0.558594	0.00584977	0.0148508	0.557264
-1.82286e-10	0.0137203	0.558594	-0.00584978	0.0105011
0.562381	-0.010809	0.00568316	0.568048	-0.0141226
0.108945	0.665102	-0.0250578	0.0995725	0.678399
-0.0231504	0.0916267	0.689671	-0.0177185	0.0863175
0.697203	-0.00958921	0.0844532	0.699848	1.09531e-09
0.0863175	0.697203	0.00958921	0.0916267	0.689671
0.0177185	0.0995725	0.678399	0.0231504	0.108945
0.665102	0.0250578	0.118318	0.651805	0.0231504
0.126263	0.640533	0.0177185	0.131573	0.633001
0.0095892	0.133437	0.630356	-2.98811e-10	0.131573
0.633001	-0.00958921	0.126263	0.640533	-0.0177186
0.118318	0.651805	-0.0231504	0.247632	0.754577
-0.0356632	0.23615	0.770944	-0.0329485	0.226417
0.784819	-0.0252177	0.219913	0.79409	-0.0136477
0.217629	0.797346	1.55889e-09	0.219913	0.79409
0.0136477	0.226417	0.784819	0.0252177	0.23615
0.770944	0.0329485	0.247632	0.754577	0.0356632
0.259114	0.738209	0.0329485	0.268847	0.724334
0.0252177	0.275351	0.715063	0.0136477	0.277635
0.711807	-4.25279e-10	0.275351	0.715063	-0.0136477
0.268847	0.724334	-0.0252177	0.259114	0.738209
-0.0329485	0.388977	0.829759	-0.0466818	0.375473
0.85263	-0.0431283	0.364026	0.872019	-0.033009
0.356377	0.884974	-0.0178643	0.353691	0.889523
2.04052e-09	0.356377	0.884974	0.0178643	0.364026
0.872019	0.033009	0.375473	0.85263	0.0431283
0.388977	0.829759	0.0466818	0.40248	0.806889
0.0431283	0.413927	0.7875	0.033009	0.421576
0.774545	0.0178643	0.424262	0.769996	-5.56674e-10
0.421576	0.774545	-0.0178643	0.413927	0.7875
-0.033009	0.40248	0.806889	-0.0431283	0.563211
0.916765	-0.0596844	0.549331	0.946838	-0.0551412
0.537564	0.972332	-0.0422032	0.529702	0.989367
-0.0228402	0.526941	0.995349	2.60889e-09	0.529702
0.989367	0.0228402	0.537564	0.972332	0.0422032
0.549331	0.946838	0.0551412	0.563211	0.916765
0.0596844	0.577091	0.886692	0.0551412	0.588858
0.861198	0.0422032	0.59672	0.844163	0.0228402
0.599481	0.838181	-7.11729e-10	0.59672	0.844163
-0.0228402	0.588858	0.861198	-0.0422033	0.577091
0.886692	-0.0551412	0.794595	1.00959	-0.0742117
0.784223	1.05001	-0.0685627	0.77543	1.08427
-0.0524756	0.769555	1.10716	-0.0283996	0.767492
1.1152	3.2439e-09	0.769555	1.10716	0.0283996
0.77543	1.08427	0.0524756	0.784223	1.05001
0.0685627	0.794595	1.00959	0.0742117	0.804967
0.969178	0.0685627	0.81376	0.934917	0.0524756
0.819635	0.912024	0.0283996	0.821698	0.903985
-8.84966e-10	0.819635	0.912024	-0.0283996	0.81376
0.934917	-0.0524756	0.804967	0.969178	-0.0685627
1.06677	1.08611	-0.0884809	1.05654	1.13601
-0.0817457	1.04788	1.17832	-0.0625655	1.04208
1.20658	-0.0338602	1.04005	1.21651	3.86762e-09
1.04208	1.20658	0.0338602	1.04788	1.17832
0.0625655	1.05654	1.13601	0.0817457	1.06677
1.08611	0.0884809	1.077	1.03621	0.0817457
1.08566	0.993908	0.0625654	1.09146	0.965642
0.0338602	1.09349	0.955716	-1.05512e-09	1.09146
0.965642	-0.0338602	1.08566	0.993908	-0.0625655
1.077	1.03621	-0.0817457	1.35137	1.14173
-0.101985	1.34698	1.20055	-0.0942219	1.34326
1.25041	-0.0721143	1.34077	1.28373	-0.039028
1.3399	1.29543	4.45791e-09	1.34077	1.28373
0.039028	1.34326	1.25041	0.0721143	1.34698
1.20055	0.0942219	1.35137	1.14173	0.101985
1.35576	1.08292	0.0942219	1.35948	1.03305
0.0721143	1.36197	0.999736	0.0390279	1.36284
0.988037	-1.21616e-09	1.36197	0.999736	-0.039028
1.35948	1.03305	-0.0721143	1.35576	1.08292
-0.0942219	1.59567	1.16371	-0.115789	1.59238
1.22992	-0.106975	1.5896	1.28605	-0.0818752
1.58773	1.32356	-0.0443105	1.58708	1.33673
5.0613e-09	1.58773	1.32356	0.0443105	1.5896
1.28605	0.0818752	1.59238	1.22992	0.106975
1.59567	1.16371	0.115789	1.59896	1.0975
0.106975	1.60174	1.04137	0.0818752	1.60361
1.00386	0.0443105	1.60426	0.990691	-1.38077e-09
1.60361	1.00386	-0.0443106	1.60174	1.04137
-0.0818752	1.59896	1.0975	-0.106975	1.84514
1.1805	-0.124807	1.84607	1.25488	-0.115307
1.84686	1.31794	-0.0882519	1.84738	1.36007
-0.0477616	1.84757	1.37487	5.45549e-09	1.84738
1.36007	0.0477616	1.84686	1.31794	0.0882519
1.84607	1.25488	0.115307	1.84514	1.1805
0.124807	1.84421	1.10611	0.115307	1.84342
1.04305	0.0882519	1.8429	1.00092	0.0477615
1.84271	0.98612	-1.48831e-09	1.8429	1.00092
-0.0477616	1.84342	1.04305	-0.0882519	1.84421
1.10611	-0.115307	2.09542	1.18371	-0.136235
2.09589	1.26053	-0.125865	2.09629	1.32565
-0.0963325	2.09656	1.36916	-0.0521348	2.09665
1.38444	5.95501e-09	2.09656	1.36916	0.0521348
2.09629	1.32565	0.0963325	2.09589	1.26053
0.125865	2.09542	1.18371	0.136235	2.09494
1.10689	0.125865	2.09454	1.04177	0.0963325
2.09427	0.998258	0.0521347	2.09418	0.982978
-1.62458e-09	2.09427	0.998258	-0.0521348	2.09454
1.04177	-0.0963326	2.09494	1.10689	-0.125865
2.44134	1.17881	-0.147979	2.44385	1.26354
-0.136715	2.44597	1.33536	-0.104637	2.44739
1.38336	-0.0566291	2.44789	1.40021	6.46837e-09
2.44739	1.38336	0.0566291	2.44597	1.33536
0.104637	2.44385	1.26354	0.136715	2.44134
1.17881	0.147979	2.43883	1.09409	0.136715
2.43671	1.02226	0.104637	2.43529	0.974271
0.0566291	2.43479	0.957418	-1.76463e-09	2.43529
0.974271	-0.0566291	2.43671	1.02226	-0.104637
2.43883	1.09409	-0.136715	2.78501	1.15064
-0.159235	2.79027	1.24218	-0.147114	2.79472
1.31977	-0.112596	2.7977	1.37162	-0.0609365
2.79875	1.38983	6.96038e-09	2.7977	1.37162
0.0609365	2.79472	1.31977	0.112596	2.79027
1.24218	0.147114	2.78501	1.15064	0.159235
2.77975	1.05911	0.147114	2.77529	0.981511
0.112596	2.77231	0.929661	0.0609365	2.77126
0.911454	-1.89886e-09	2.77231	0.929661	-0.0609366
2.77529	0.981511	-0.112596	2.77975	1.05911
-0.147114	3.12213	1.11265	-0.171428	3.12983
1.21021	-0.158379	3.13636	1.29292	-0.121218
3.14073	1.34818	-0.0656027	3.14226	1.36759
7.49336e-09	3.14073	1.34818	0.0656027	3.13636
1.29292	0.121218	3.12983	1.21021	0.158379
3.12213	1.11265	0.171428	3.11443	1.01508
0.158379	3.1079	0.932373	0.121218	3.10353
0.877108	0.0656026	3.102	0.857702	-2.04426e-09
3.10353	0.877108	-0.0656027	3.1079	0.932373
-0.121218	3.11443	1.01508	-0.158379	3.45542
1.06179	-0.182707	3.46712	1.16654	-0.168799
3.47704	1.25535	-0.129193	3.48366	1.31468
-0.069919	3.48599	1.33552	7.98638e-09	3.48366
1.31468	0.069919	3.47704	1.25535	0.129193
3.46712	1.16654	0.168799	3.45542	1.06179
0.182707	3.44372	0.957037	0.168799	3.4338
0.868233	0.129193	3.42718	0.808895	0.0699189
3.42485	0.788059	-2.17876e-09	3.42718	0.808895
-0.069919	3.4338	0.868233	-0.129193	3.44372
0.957037	-0.168799	3.7787	1.00696	-0.193486
3.79245	1.11746	-0.178758	3.8041	1.21114
-0.136815	3.81189	1.27373	-0.0740439	3.81462
1.29571	8.45754e-09	3.81189	1.27373	0.0740439
3.8041	1.21114	0.136815	3.79245	1.11746
0.178758	3.7787	1.00696	0.193486	3.76495
0.896454	0.178758	3.7533	0.802775	0.136815
3.74551	0.740181	0.0740438	3.74278	0.718201
-2.3073e-09	3.74551	0.740181	-0.0740439	3.7533
0.802775	-0.136815	3.76495	0.896454	-0.178758
4.08838	0.952706	-0.205437	4.10272	1.06908
-0.189799	4.11488	1.16773	-0.145266	4.123
1.23365	-0.0786173	4.12585	1.2568	8.97994e-09
4.123	1.23365	0.0786174	4.11488	1.16773
0.145266	4.10272	1.06908	0.189799	4.08838
0.952706	0.205437	4.07404	0.836334	0.189799
4.06188	0.737678	0.145266	4.05376	0.671759
0.0786173	4.05091	0.648611	-2.44981e-09	4.05376
0.671759	-0.0786174	4.06188	0.737678	-0.145266
4.07404	0.836334	-0.189799	4.41436	0.907803
-0.218872	4.42984	1.03163	-0.202211	4.44296
1.1366	-0.154766	4.45173	1.20674	-0.0837586
4.45481	1.23137	9.56719e-09	4.45173	1.20674
0.0837586	4.44296	1.1366	0.154766	4.42984
1.03163	0.202211	4.41436	0.907803	0.218872
4.39889	0.783979	0.202211	4.38577	0.679007
0.154766	4.377	0.608866	0.0837585	4.37392
0.584236	-2.61002e-09	4.377	0.608866	-0.0837586
4.38577	0.679007	-0.154766	4.39889	0.783979
-0.202211	4.74949	0.865729	-0.230111	4.76507
0.998165	-0.212595	4.77828	1.11044	-0.162713
4.7871	1.18546	-0.0880598	4.7902	1.2118
1.00585e-08	4.7871	1.18546	0.0880598	4.77828
1.11044	0.162713	4.76507	0.998165	0.212595
4.74949	0.865729	0.230111	4.7339	0.733293
0.212595	4.7207	0.62102	0.162713	4.71187
0.546001	0.0880597	4.70877	0.519658	-2.74405e-09
4.71187	0.546001	-0.0880598	4.7207	0.62102
-0.162713	4.7339	0.733293	-0.212595	5.08583
0.839465	-0.242378	5.09597	0.977635	-0.223928
5.10456	1.09477	-0.171387	5.1103	1.17304
-0.092754	5.11232	1.20052	1.05947e-08	5.1103
1.17304	0.092754	5.10456	1.09477	0.171387
5.09597	0.977635	0.223928	5.08583	0.839465
0.242378	5.0757	0.701295	0.223928	5.06711
0.584161	0.171387	5.06137	0.505894	0.0927539
5.05935	0.47841	-2.89033e-09	5.06137	0.505894
-0.092754	5.06711	0.584161	-0.171387	5.0757
0.701295	-0.223928	5.38689	0.818895	-0.255647
5.3935	0.964917	-0.236187	5.39911	1.08871
-0.18077	5.40285	1.17142	-0.0978319	5.40417
1.20047	1.11747e-08	5.40285	1.17142	0.0978319
5.39911	1.08871	0.18077	5.3935	0.964917
0.236187	5.38689	0.818894	0.255647	5.38028
0.672872	0.236187	5.37467	0.54908	0.18077
5.37093	0.466365	0.0978318	5.36961	0.437319
-3.04856e-09	5.37093	0.466365	-0.0978319	5.37467
0.54908	-0.18077	5.38028	0.672872	-0.236187
5.68748	0.807568	-0.274662	5.68802	0.961932
-0.253754	5.68849	1.0928	-0.194215	5.6888
1.18024	-0.105108	5.68891	1.21094	1.20058e-08
5.6888	1.18024	0.105108	5.68849	1.0928
0.194215	5.68802	0.961932	0.253754	5.68748
0.807568	0.274662	5.68693	0.653204	0.253754
5.68646	0.522341	0.194215	5.68615	0.434901
0.105108	5.68604	0.404196	-3.27531e-09	5.68615
0.434901	-0.105109	5.68646	0.522341	-0.194215
5.68693	0.653204	-0.253754	6.05216	0.793466
-0.296982	6.05159	0.962044	-0.274376	6.05112
1.10496	-0.209998	6.0508	1.20045	-0.11365
6.05069	1.23398	1.29815e-08	6.0508	1.20045
0.11365	6.05112	1.10496	0.209998	6.05159
0.962044	0.274376	6.05216	0.793466	0.296982
6.05272	0.624889	0.274376	6.05319	0.481976
0.209998	6.05351	0.386485	0.11365	6.05362
0.352953	-3.54148e-09	6.05351	0.386485	-0.11365
6.05319	0.481976	-0.209998	6.05272	0.624889
-0.274376	6.41572	0.790938	-0.321373	6.41689
0.974221	-0.29691	6.41788	1.1296	-0.227245
6.41855	1.23342	-0.122984	6.41878	1.26988
1.40477e-08	6.41855	1.23342	0.122984	6.41788
1.1296	0.227245	6.41689	0.974221	0.29691
6.41572	0.790938	0.321373	6.41456	0.607655
0.29691	6.41356	0.452275	0.227245	6.4129
0.348453	0.122984	6.41267	0.311996	-3.83234e-09
6.4129	0.348453	-0.122984	6.41356	0.452275
-0.227245	6.41456	0.607655	-0.29691	6.72238
0.792216	-0.342988	6.72116	0.990689	-0.31688
6.72012	1.15895	-0.242529	6.71943	1.27137
-0.131256	6.71919	1.31085	1.49925e-08	6.71943
1.27137	0.131256	6.72012	1.15895	0.242529
6.72116	0.990689	0.31688	6.72238	0.792216
0.342988	6.7236	0.593743	0.31688	6.72464
0.425486	0.242529	6.72533	0.313061	0.131256
6.72557	0.273582	-4.09009e-09	6.72533	0.313061
-0.131256	6.72464	0.425487	-0.242529	6.7236
0.593743	-0.31688	6.99681	0.804997	-0.361439
6.99389	1.01427	-0.333926	6.99142	1.19168
-0.255576	6.98977	1.31022	-0.138317	6.98919
1.35185	1.5799e-08	6.98977	1.31022	0.138317
6.99142	1.19168	0.255576	6.99389	1.01427
0.333926	6.99681	0.804997	0.361439	6.99973
0.595725	0.333926	7.0022	0.418313	0.255576
7.00385	0.299771	0.138317	7.00443	0.258144
-4.31012e-09	7.00385	0.299771	-0.138317	7.0022
0.418314	-0.255576	6.99973	0.595725	-0.333926
7.27014	0.817776	-0.362599	7.26729	1.03582
-0.334998	7.26488	1.22067	-0.256396	7.26327
1.34419	-0.138761	7.2627	1.38756	1.58497e-08
7.26327	1.34419	0.138761	7.26488	1.22067
0.256396	7.26729	1.03582	0.334998	7.27014
0.817776	0.362599	7.27299	0.599729	0.334998
7.2754	0.414878	0.256396	7.27701	0.291364
0.138761	7.27758	0.247992	-4.32395e-09	7.27701
0.291364	-0.138761	7.2754	0.414878	-0.256396
7.27299	0.599729	-0.334998	7.62346	0.816584
-0.303759	7.62018	1.04786	-0.280637	7.61739
1.24393	-0.21479	7.61553	1.37494	-0.116244
7.61488	1.42094	1.32777e-08	7.61553	1.37494
0.116244	7.61739	1.24393	0.21479	7.62018
1.04786	0.280637	7.62346	0.816583	0.303759
7.62674	0.585306	0.280637	7.62953	0.389239
0.21479	7.63139	0.258231	0.116243	7.63204
0.212227	-3.62229e-09	7.63139	0.258231	-0.116244
7.62953	0.389239	-0.21479	7.62674	0.585306
-0.280637	7.81785	0.833063	-0.201051	7.81982
1.056	-0.185747	7.82148	1.24499	-0.142164
7.82259	1.37128	-0.0769388	7.82298	1.41562
8.78821e-09	7.82259	1.37128	0.0769388	7.82148
1.24499	0.142164	7.81982	1.056	0.185747
7.81785	0.833063	0.201051	7.81589	0.610129
0.185747	7.81423	0.421134	0.142164	7.81312
0.294851	0.0769387	7.81273	0.250507	-2.39751e-09
7.81312	0.294851	-0.0769388	7.81423	0.421134
-0.142164	7.81589	0.610129	-0.185747	7.94505
0.872779	-0.180283	7.94299	1.08836	-0.16656
7.94125	1.27113	-0.127479	7.94008	1.39325
-0.0689913	7.93967	1.43613	7.88042e-09	7.94008
1.39325	0.0689913	7.94125	1.27113	0.127479
7.94299	1.08836	0.16656	7.94505	0.872779
0.180283	7.94711	0.657194	0.16656	7.94885
0.47443	0.127479	7.95002	0.35231	0.0689913
7.95043	0.309428	-2.14985e-09	7.95002	0.352311
-0.0689913	7.94885	0.47443	-0.127479	7.94711
0.657194	-0.16656	8.09287	0.894526	-0.176225
8.09482	1.11208	-0.162811	8.09648	1.29652
-0.12461	8.09759	1.41976	-0.0674384	8.09798
1.46303	7.70304e-09	8.09759	1.41976	0.0674384
8.09648	1.29652	0.12461	8.09482	1.11208
0.162811	8.09287	0.894526	0.176225	8.09091
0.676969	0.162811	8.08926	0.492533	0.12461
8.08815	0.369297	0.0674383	8.08776	0.326022
-2.10146e-09	8.08815	0.369297	-0.0674384	8.08926
0.492533	-0.12461	8.09091	0.676969	-0.162811
8.23767	0.904715	-0.192126	8.23998	1.12667
-0.177502	8.24193	1.31483	-0.135854	8.24323
1.44056	-0.0735236	8.24369	1.48471	8.39811e-09
8.24323	1.44056	0.0735236	8.24193	1.31483
0.135854	8.23998	1.12667	0.177502	8.23767
0.904715	0.192126	8.23537	0.682761	0.177502
8.23342	0.494597	0.135854	8.23212	0.36887
0.0735236	8.23166	0.324721	-2.29109e-09	8.23212
0.36887	-0.0735236	8.23342	0.494598	-0.135854
8.23537	0.682761	-0.177502	8.37422	0.899696
-0.233875	8.37708	1.13143	-0.216073	8.3795
1.32789	-0.165375	8.38111	1.45916	-0.0895002
8.38168	1.50525	1.0223e-08	8.38111	1.45915
0.0895002	8.3795	1.32789	0.165375	8.37708
1.13143	0.216073	8.37422	0.899696	0.233875
8.37137	0.66796	0.216073	8.36895	0.471505
0.165375	8.36734	0.340237	0.0895001	8.36677
0.294142	-2.78893e-09	8.36734	0.340237	-0.0895002
8.36895	0.471505	-0.165375	8.37137	0.667961
-0.216073	8.48722	0.854342	-0.34753	8.4903
1.1099	-0.321076	8.49292	1.32655	-0.245741
8.49467	1.47132	-0.132994	8.49528	1.52215
1.5191e-08	8.49467	1.47132	0.132994	8.49292
1.32655	0.245741	8.4903	1.1099	0.321076
8.48722	0.854341	0.34753	8.48413	0.598782
0.321076	8.48151	0.382129	0.245741	8.47976
0.237367	0.132994	8.47915	0.186533	-4.14426e-09
8.47976	0.237367	-0.132994	8.48151	0.38213
-0.245741	8.48413	0.598782	-0.321076	8.62559
0.835816	-0.411793	8.63085	1.1069	-0.380447
8.63531	1.33672	-0.291181	8.63828	1.49028
-0.157586	8.63933	1.5442	1.8e-08	8.63828
1.49028	0.157586	8.63531	1.33672	0.291181
8.63085	1.1069	0.380447	8.62559	0.835816
0.411793	8.62033	0.564729	0.380447	8.61587
0.334913	0.291181	8.6129	0.181354	0.157586
8.61185	0.127432	-4.91058e-09	8.6129	0.181355
-0.157586	8.61587	0.334913	-0.291181	8.62033
0.564729	-0.380447	8.93703	0.83312	-0.476058
8.93484	1.12272	-0.43982	8.93298	1.36824
-0.336624	8.93174	1.53228	-0.18218	8.9313
1.58989	2.08092e-08	8.93174	1.53228	0.18218
8.93298	1.36824	0.336624	8.93484	1.12272
0.43982	8.93703	0.83312	0.476058	8.93922
0.543517	0.43982	8.94108	0.298003	0.336624
8.94232	0.133956	0.182179	8.94276	0.0763509
-5.67694e-09	8.94232	0.133957	-0.18218	8.94108
0.298004	-0.336624	8.93922	0.543517	-0.43982
9.24649	0.883067	-0.487775	9.24055	1.1715
-0.450645	9.23551	1.41602	-0.344909	9.23214
1.57941	-0.186663	9.23096	1.63678	2.13213e-08
9.23214	1.57941	0.186663	9.23551	1.41602
0.344909	9.24055	1.1715	0.450645	9.24649
0.883067	0.487775	9.25243	0.594633	0.450645
9.25747	0.350111	0.344909	9.26084	0.186727
0.186663	9.26202	0.129354	-5.81666e-09	9.26084
0.186727	-0.186664	9.25747	0.350112	-0.344909
9.25243	0.594634	-0.450645	9.55836	0.908819
-0.499164	9.55461	1.20488	-0.461168	9.55142
1.45587	-0.352962	9.54929	1.62358	-0.191022
9.54854	1.68247	2.18192e-08	9.54929	1.62358
0.191022	9.55142	1.45587	0.352962	9.55461
1.20488	0.461168	9.55836	0.908819	0.499164
9.56212	0.612755	0.461168	9.56531	0.361765
0.352962	9.56744	0.194058	0.191022	9.56819
0.135168	-5.95247e-09	9.56744	0.194059	-0.191022
9.56531	0.361765	-0.352963	9.56212	0.612756
-0.461168	9.84693	0.91886	-0.518499	9.84447
1.22463	-0.479031	9.84238	1.48385	-0.366634
9.84099	1.65706	-0.198421	9.8405	1.71788
2.26643e-08	9.84099	1.65706	0.198421	9.84238
1.48385	0.366634	9.84447	1.22463	0.479031
9.84693	0.91886	0.518499	9.84939	0.613089
0.479031	9.85148	0.353868	0.366634	9.85287
0.180663	0.198421	9.85336	0.119841	-6.18304e-09
9.85287	0.180663	-0.198421	9.85148	0.353869
-0.366634	9.84939	0.613089	-0.479031	10.1705
0.874273	-0.535354	10.1726	1.19235	-0.494603
10.1744	1.462	-0.378553	10.1756	1.64217
-0.204871	10.176	1.70544	2.34011e-08	10.1756
1.64217	0.204871	10.1744	1.462	0.378553
10.1726	1.19235	0.494603	10.1705	0.874273
0.535354	10.1685	0.556199	0.494603	10.1667
0.286549	0.378553	10.1655	0.106375	0.204871
10.1651	0.0431064	-6.38404e-09	10.1655	0.106375
-0.204871	10.1667	0.28655	-0.378553	10.1685
0.556199	-0.494603	10.4785	0.844655	-0.539532
10.4755	1.16789	-0.498463	10.4729	1.44192
-0.381507	10.4711	1.62501	-0.20647	10.4705
1.68931	2.35837e-08	10.4711	1.62501	0.20647
10.4729	1.44192	0.381507	10.4755	1.16789
0.498463	10.4785	0.844655	0.539532	10.4816
0.52142	0.498463	10.4842	0.247394	0.381507
10.486	0.0642955	0.20647	10.4866	5.96046e-08
-6.43386e-09	10.486	0.0642956	-0.20647	10.4842
0.247394	-0.381507	10.4816	0.52142	-0.498463
10.72	0.820307	-0.531016	10.7208	1.13343
-0.490595	10.7214	1.39889	-0.375485	10.7218
1.57626	-0.203211	10.7219	1.63854	2.32114e-08
10.7218	1.57626	0.203211	10.7214	1.39889
0.375485	10.7208	1.13343	0.490595	10.72
0.820307	0.531016	10.7193	0.507182	0.490595
10.7187	0.241728	0.375485	10.7183	0.0643576
0.203211	10.7182	0.00207341	-6.3323e-09	10.7183
0.0643578	-0.203211	10.7187	0.241729	-0.375485
10.7193	0.507182	-0.490595	10.9585	0.806809
-0.511062	10.9518	1.10498	-0.47216	10.946
1.35775	-0.361376	10.9422	1.52665	-0.195575
10.9408	1.58596	2.23392e-08	10.9422	1.52665
0.195575	10.946	1.35775	0.361376	10.9518
1.10498	0.47216	10.9585	0.806809	0.511062
10.9653	0.50864	0.47216	10.9711	0.255865
0.361375	10.9749	0.0869665	0.195575	10.9763
0.0276573	-6.09436e-09	10.9749	0.0869667	-0.195575
10.9711	0.255866	-0.361376	10.9653	0.50864
-0.47216	11.1813	0.803302	-0.482035	11.1721
1.07941	-0.445343	11.1643	1.31348	-0.340851
11.159	1.46988	-0.184467	11.1572	1.5248
2.10704e-08	11.159	1.46988	0.184467	11.1643
1.31348	0.340851	11.1721	1.07941	0.445343
11.1813	0.803302	0.482035	11.1906	0.527197
0.445343	11.1984	0.293126	0.340851	11.2037
0.136725	0.184467	11.2055	0.0818045	-5.74822e-09
11.2037	0.136725	-0.184467	11.1984	0.293126
-0.340851	11.1906	0.527197	-0.445343	11.4047
0.832409	-0.452668	11.3893	1.08422	-0.418211
11.3762	1.2977	-0.320085	11.3675	1.44034
-0.173229	11.3644	1.49043	1.97868e-08	11.3675
1.44034	0.173229	11.3762	1.2977	0.320085
11.3893	1.08422	0.418211	11.4047	0.832409
0.452668	11.4201	0.580595	0.418211	11.4332
0.367118	0.320085	11.4419	0.224477	0.173228
11.445	0.174388	-5.39801e-09	11.4419	0.224477
-0.173229	11.4332	0.367118	-0.320085	11.4201
0.580595	-0.418211	11.5415	0.8643	-0.412581
11.5277	1.10229	-0.381175	11.5161	1.30404
-0.291739	11.5083	1.43885	-0.157888	11.5056
1.48619	1.80345e-08	11.5083	1.43885	0.157888
11.5161	1.30404	0.291739	11.5277	1.10229
0.381175	11.5415	0.8643	0.412581	11.5552
0.626314	0.381175	11.5668	0.424558	0.291738
11.5746	0.28975	0.157888	11.5773	0.242411
-4.91997e-09	11.5746	0.28975	-0.157888	11.5668
0.424558	-0.291739	11.5552	0.626314	-0.381175
11.6777	0.921437	-0.369153	11.6567	1.13421
-0.341053	11.639	1.31459	-0.261031	11.6271
1.43512	-0.141269	11.6229	1.47744	1.61362e-08
11.6271	1.43512	0.141269	11.639	1.31459
0.261031	11.6567	1.13421	0.341053	11.6777
0.921437	0.369153	11.6987	0.708664	0.341053
11.7164	0.528283	0.261031	11.7283	0.407757
0.141269	11.7325	0.365434	-4.40211e-09	11.7283
0.407757	-0.141269	11.7164	0.528284	-0.261031
11.6987	0.708664	-0.341053	11.8147	0.973821
-0.332179	11.7889	1.15901	-0.306893	11.767
1.31601	-0.234886	11.7523	1.42091	-0.127119
11.7472	1.45775	1.452e-08	11.7523	1.42091
0.127119	11.767	1.31601	0.234886	11.7889
1.15901	0.306893	11.8147	0.973821	0.332179
11.8405	0.788629	0.306893	11.8624	0.631631
0.234886	11.8771	0.526729	0.127119	11.8822
0.489892	-3.96119e-09	11.8771	0.526729	-0.127119
11.8624	0.631632	-0.234886	11.8405	0.788629
-0.306893	11.9345	1.02861	-0.297406	11.8991
1.19432	-0.274767	11.869	1.3348	-0.210298
11.849	1.42867	-0.113812	11.8419	1.46163
1.3e-08	11.849	1.42867	0.113812	11.869
1.3348	0.210298	11.8991	1.19432	0.274767
11.9345	1.02861	0.297406	11.97	0.862905
0.274767	12.0001	0.722424	0.210298	12.0201
0.628557	0.113812	12.0272	0.595596	-3.54653e-09
12.0201	0.628558	-0.113812	12.0001	0.722424
-0.210298	11.97	0.862905	-0.274767	12.0588
1.09281	-0.276872	12.0118	1.23607	-0.255796
11.972	1.35751	-0.195778	11.9453	1.43866
-0.105954	11.936	1.46716	1.21025e-08	11.9453
1.43866	0.105954	11.972	1.35751	0.195778
12.0118	1.23607	0.255796	12.0588	1.09281
0.276872	12.1058	0.94955	0.255796	12.1456
0.828102	0.195778	12.1723	0.746953	0.105954
12.1816	0.718457	-3.30167e-09	12.1723	0.746953
-0.105954	12.1456	0.828102	-0.195778	12.1058
0.94955	-0.255796	12.1593	1.16712	-0.263436
12.0984	1.30105	-0.243383	12.0467	1.4146
-0.186277	12.0122	1.49047	-0.100813	12.0001
1.51711	1.15152e-08	12.0122	1.49047	0.100813
12.0467	1.4146	0.186277	12.0984	1.30105
0.243383	12.1593	1.16712	0.263436	12.2202
1.03318	0.243383	12.2719	0.919637	0.186277
12.3064	0.843768	0.100813	12.3185	0.817127
-3.14144e-09	12.3064	0.843769	-0.100813	12.2719
0.919637	-0.186277	12.2202	1.03318	-0.243383
12.2328	1.23285	-0.251718	12.1651	1.36467
-0.232557	12.1078	1.47643	-0.177992	12.0695
1.5511	-0.0963283	12.056	1.57732	1.10029e-08
12.0695	1.5511	0.0963283	12.1078	1.47643
0.177992	12.1651	1.36467	0.232557	12.2328
1.23285	0.251718	12.3005	1.10103	0.232557
12.3578	0.989272	0.177991	12.3961	0.9146
0.0963282	12.4096	0.888379	-3.00171e-09	12.3961
0.9146	-0.0963284	12.3578	0.989272	-0.177992
12.3005	1.10103	-0.232557	12.3326	1.31174
-0.245862	12.2574	1.43903	-0.227147	12.1938
1.54694	-0.173851	12.1512	1.61904	-0.0940873
12.1363	1.64436	1.0747e-08	12.1512	1.61904
0.0940873	12.1938	1.54694	0.173851	12.2574
1.43903	0.227147	12.3326	1.31174	0.245862
12.4077	1.18446	0.227147	12.4713	1.07655
0.173851	12.5139	1.00445	0.0940872	12.5288
0.979128	-2.93187e-09	12.5139	1.00445	-0.0940873
12.4713	1.07655	-0.173851	12.4077	1.18446
-0.227147	12.4613	1.41539	-0.24293	12.3784
1.54866	-0.224438	12.3081	1.66164	-0.171777
12.2611	1.73713	-0.0929653	12.2446	1.76364
1.06188e-08	12.2611	1.73713	0.0929653	12.3081
1.66164	0.171777	12.3784	1.54866	0.224438
12.4613	1.41539	0.24293	12.5442	1.28211
0.224438	12.6145	1.16913	0.171777	12.6615
1.09364	0.0929652	12.678	1.06713	-2.89691e-09
12.6615	1.09364	-0.0929653	12.6145	1.16913
-0.171778	12.5442	1.28211	-0.224438	12.5681
1.50079	-0.241466	12.4908	1.64484	-0.223085
12.4253	1.76697	-0.170742	12.3816	1.84857
-0.0924049	12.3662	1.87723	1.05548e-08	12.3816
1.84857	0.0924049	12.4253	1.76697	0.170742
12.4908	1.64484	0.223085	12.5681	1.50079
0.241466	12.6453	1.35673	0.223085	12.7108
1.2346	0.170742	12.7545	1.153	0.0924048
12.7699	1.12434	-2.87945e-09	12.7545	1.153
-0.092405	12.7108	1.2346	-0.170742	12.6453
1.35673	-0.223085	12.6807	1.56121	-0.240732
12.6127	1.71022	-0.222407	12.5551	1.83654
-0.170223	12.5165	1.92095	-0.0921241	12.503
1.95059	1.05227e-08	12.5165	1.92095	0.0921241
12.5551	1.83654	0.170223	12.6127	1.71022
0.222407	12.6807	1.56121	0.240732	12.7488
1.41219	0.222407	12.8064	1.28587	0.170223
12.845	1.20146	0.092124	12.8585	1.17182
-2.8707e-09	12.845	1.20146	-0.0921241	12.8064
1.28587	-0.170223	12.7488	1.41219	-0.222407
12.8036	1.60987	-0.240366	12.7539	1.76436
-0.222069	12.7117	1.89532	-0.169965	12.6835
1.98283	-0.0919842	12.6736	2.01356	1.05067e-08
12.6835	1.98283	0.0919842	12.7117	1.89532
0.169965	12.7539	1.76436	0.222069	12.8036
1.60987	0.240366	12.8534	1.45539	0.222069
12.8956	1.32443	0.169965	12.9238	1.23692
0.0919841	12.9337	1.20619	-2.86634e-09	12.9238
1.23692	-0.0919842	12.8956	1.32443	-0.169965
12.8534	1.45539	-0.222069	12.9162	1.63171
-0.240183	12.8868	1.78724	-0.2219	12.8619
1.9191	-0.169835	12.8452	2.0072	-0.0919141
12.8394	2.03814	1.04987e-08	12.8452	2.0072
0.0919141	12.8619	1.9191	0.169835	12.8868
1.78724	0.2219	12.9162	1.63171	0.240183
12.9456	1.47617	0.2219	12.9705	1.34431
0.169835	12.9872	1.25621	0.091914	12.993
1.22527	-2.86415e-09	12.9872	1.25621	-0.0919141
12.9705	1.34431	-0.169835	12.9456	1.47617
-0.2219	13.0216	1.65129	-0.240092	12.9901
1.80027	-0.221816	12.9635	1.92657	-0.169771
12.9457	2.01097	-0.0918792	12.9394	2.0406
1.04948e-08	12.9457	2.01097	0.0918792	12.9635
1.92657	0.169771	12.9901	1.80027	0.221816
13.0216	1.65129	0.240092	13.0531	1.50231
0.221816	13.0797	1.37601	0.169771	13.0975
1.29161	0.0918792	13.1038	1.26198	-2.86307e-09
13.0975	1.29161	-0.0918793	13.0797	1.37601
-0.169771	13.0531	1.50231	-0.221816	13.117
1.67085	-0.240046	13.0809	1.8188	-0.221774
13.0503	1.94422	-0.169738	13.0299	2.02803
-0.0918616	13.0227	2.05746	1.04927e-08	13.0299
2.02803	0.0918616	13.0503	1.94422	0.169738
13.0809	1.8188	0.221774	13.117	1.67085
0.240046	13.1531	1.5229	0.221774	13.1837
1.39748	0.169738	13.2041	1.31367	0.0918616
13.2113	1.28424	-2.86252e-09	13.2041	1.31367
-0.0918617	13.1837	1.39748	-0.169738	13.1531
1.5229	-0.221774	13.2101	1.69369	-0.240025
13.1637	1.83879	-0.221754	13.1243	1.9618
-0.169723	13.098	2.044	-0.0918536	13.0888
2.07286	1.04918e-08	13.098	2.044	0.0918536
13.1243	1.9618	0.169723	13.1637	1.83879
0.221754	13.2101	1.69369	0.240025	13.2566
1.54858	0.221754	13.296	1.42557	0.169723
13.3223	1.34337	0.0918535	13.3315	1.31451
-2.86227e-09	13.3223	1.34337	-0.0918536	13.296
1.42557	-0.169723	13.2566	1.54858	-0.221754
13.2765	1.70575	-0.240013	13.2301	1.84792
-0.221743	13.1909	1.96843	-0.169715	13.1646
2.04896	-0.091849	13.1554	2.07724	1.04913e-08
13.1646	2.04896	0.091849	13.1909	1.96843
0.169715	13.2301	1.84792	0.221743	13.2765
1.70575	0.240013	13.3228	1.56359	0.221743
13.362	1.44308	0.169715	13.3883	1.36255
0.0918489	13.3975	1.33427	-2.86213e-09	13.3883
1.36255	-0.091849	13.362	1.44308	-0.169715
13.3228	1.56359	-0.221743	13.3634	1.72663
-0.240006	13.3246	1.86968	-0.221737	13.2918
1.99095	-0.16971	13.2698	2.07199	-0.0918463
13.2621	2.10044	1.0491e-08	13.2698	2.07199
0.0918463	13.2918	1.99095	0.16971	13.3246
1.86968	0.221737	13.3634	1.72663	0.240006
13.4022	1.58358	0.221737	13.435	1.46231
0.16971	13.457	1.38127	0.0918462	13.4647
1.35282	-2.86204e-09	13.457	1.38127	-0.0918464
13.435	1.46231	-0.16971	13.4022	1.58358
-0.221737	13.4467	1.7478	-0.240003	13.4216
1.89591	-0.221734	13.4003	2.02146	-0.169708
13.3861	2.10536	-0.0918452	13.3811	2.13482
1.04909e-08	13.3861	2.10536	0.0918452	13.4003
2.02146	0.169708	13.4216	1.89591	0.221734
13.4467	1.7478	0.240003	13.4718	1.59969
0.221734	13.4931	1.47414	0.169708	13.5073
1.39024	0.0918451	13.5123	1.36078	-2.86201e-09
13.5073	1.39024	-0.0918452	13.4931	1.47414
-0.169708	13.4718	1.59969	-0.221734	13.5488
1.78508	-0.240002	13.5315	1.93697	-0.221733
13.5168	2.06573	-0.169707	13.507	2.15177
-0.0918448	13.5036	2.18198	1.04908e-08	13.507
2.15177	0.0918448	13.5168	2.06573	0.169707
13.5315	1.93697	0.221733	13.5488	1.78508
0.240002	13.5661	1.63319	0.221733	13.5808
1.50443	0.169707	13.5906	1.41839	0.0918447
13.594	1.38818	-2.862e-09	13.5906	1.41839
-0.0918448	13.5808	1.50443	-0.169707	13.5661
1.63319	-0.221733	13.6498	1.79658	-0.240001
13.6339	1.94933	-0.221732	13.6204	2.07883
-0.169706	13.6114	2.16536	-0.0918444	13.6082
2.19574	1.04908e-08	13.6114	2.16536	0.0918444
13.6204	2.07883	0.169706	13.6339	1.94933
0.221732	13.6498	1.79658	0.240001	13.6658
1.64382	0.221732	13.6793	1.51432	0.169706
13.6883	1.42779	0.0918443	13.6915	1.39741
-2.86198e-09	13.6883	1.42779	-0.0918444	13.6793
1.51432	-0.169706	13.6658	1.64382	-0.221732
13.7549	1.79444	-0.24	13.748	1.94445
-0.221731	13.7422	2.07163	-0.169706	13.7383
2.15661	-0.091844	13.7369	2.18645	1.04907e-08
13.7383	2.15661	0.091844	13.7422	2.07163
0.169706	13.748	1.94445	0.221731	13.7549
1.79444	0.24	13.7618	1.64442	0.221731
13.7676	1.51724	0.169706	13.7715	1.43226
0.0918439	13.7729	1.40242	-2.86197e-09	13.7715
1.43226	-0.0918441	13.7676	1.51724	-0.169706
13.7618	1.64442	-0.221731	13.8879	1.86
-0.204061	13.8854	2.02099	-0.188528	13.8833
2.15748	-0.144293	13.8819	2.24868	-0.0780909
13.8814	2.2807	8.91981e-09	13.8819	2.24868
0.0780909	13.8833	2.15748	0.144293	13.8854
2.02099	0.188528	13.8879	1.86	0.204061
13.8905	1.699	0.188528	13.8926	1.56251
0.144293	13.894	1.47131	0.0780909	13.8945
1.43929	-2.43341e-09	13.894	1.47131	-0.078091
13.8926	1.56251	-0.144293	13.8905	1.699
-0.188528	14.0005	1.87284	-0.165177	13.9946
2.02464	-0.152604	13.9896	2.15333	-0.116798
13.9862	2.23932	-0.0632107	13.985	2.26951
7.22014e-09	13.9862	2.23932	0.0632107	13.9896
2.15333	0.116798	13.9946	2.02464	0.152604
14.0005	1.87284	0.165177	14.0065	1.72103
0.152604	14.0115	1.59234	0.116798	14.0149
1.50636	0.0632106	14.0161	1.47616	-1.96972e-09
14.0149	1.50636	-0.0632107	14.0115	1.59234
-0.116798	14.0065	1.72103	-0.152604	14.0795
1.88941	-0.144637	14.0765	2.04397	-0.133627
14.0739	2.175	-0.102274	14.0721	2.26256
-0.0553501	14.0715	2.2933	6.32228e-09	14.0721
2.26256	0.0553501	14.0739	2.175	0.102274
14.0765	2.04397	0.133627	14.0795	1.88941
0.144637	14.0826	1.73485	0.133627	14.0852
1.60382	0.102274	14.087	1.51626	0.0553501
14.0876	1.48552	-1.72478e-09	14.087	1.51626
-0.0553501	14.0852	1.60382	-0.102274	14.0826
1.73485	-0.133627	14.188	1.9232	-0.118037
14.1983	2.0915	-0.109052	14.2071	2.23417
-0.0834646	14.213	2.3295	-0.0451707	14.2151
2.36298	5.15955e-09	14.213	2.3295	0.0451707
14.2071	2.23417	0.0834646	14.1983	2.0915
0.109052	14.188	1.9232	0.118037	14.1776
1.7549	0.109052	14.1688	1.61223	0.0834645
14.1629	1.5169	0.0451707	14.1608	1.48342
-1.40757e-09	14.1629	1.5169	-0.0451707	14.1688
1.61223	-0.0834646	14.1776	1.7549	-0.109052
14.2815	1.94855	-0.0989755	14.3021	2.12033
-0.0914414	14.3195	2.26596	-0.0699863	14.3312
2.36326	-0.0378763	14.3353	2.39743	4.32636e-09
14.3312	2.36326	0.0378763	14.3195	2.26596
0.0699863	14.3021	2.12033	0.0914415	14.2815
1.94855	0.0989755	14.2609	1.77677	0.0914415
14.2435	1.63114	0.0699862	14.2318	1.53384
0.0378763	14.2277	1.49967	-1.18027e-09	14.2318
1.53384	-0.0378763	14.2435	1.63114	-0.0699863
14.2609	1.77677	-0.0914414	14.3728	1.94294
-0.0864556	14.4036	2.10762	-0.0798746	14.4297
2.24723	-0.0611334	14.4472	2.34051	-0.0330851
14.4533	2.37327	3.77909e-09	14.4472	2.34051
0.0330851	14.4297	2.24723	0.0611334	14.4036
2.10762	0.0798746	14.3728	1.94294	0.0864556
14.3419	1.77826	0.0798746	14.3158	1.63865
0.0611333	14.2983	1.54537	0.0330851	14.2922
1.51261	-1.03097e-09	14.2983	1.54537	-0.0330851
14.3158	1.63865	-0.0611334	14.3419	1.77826
-0.0798746	14.432	1.91588	-0.081871	14.4621
2.06672	-0.0756389	14.4876	2.19459	-0.0578915
14.5047	2.28003	-0.0313307	14.5107	2.31003
3.5787e-09	14.5047	2.28003	0.0313307	14.4876
2.19459	0.0578915	14.4621	2.06672	0.0756389
14.432	1.91588	0.081871	14.4019	1.76505
0.0756389	14.3764	1.63718	0.0578915	14.3593
1.55174	0.0313307	14.3533	1.52174	-9.76302e-10
14.3593	1.55174	-0.0313307	14.3764	1.63718
-0.0578916	14.4019	1.76505	-0.0756389	14.5169
1.90462	-0.0791618	14.5458	2.04002	-0.073136
14.5703	2.1548	-0.0559759	14.5867	2.2315
-0.0302939	14.5924	2.25843	3.46027e-09	14.5867
2.2315	0.0302939	14.5703	2.1548	0.0559759
14.5458	2.04002	0.073136	14.5169	1.90462
0.0791618	14.488	1.76923	0.073136	14.4635
1.65445	0.0559759	14.4471	1.57775	0.0302939
14.4414	1.55082	-9.43995e-10	14.4471	1.57775
-0.0302939	14.4635	1.65445	-0.0559759	14.488
1.76923	-0.073136	14.6245	1.92089	-0.0742957
14.6589	2.04879	-0.0686403	14.6881	2.15721
-0.052535	14.7076	2.22966	-0.0284318	14.7145
2.2551	3.24757e-09	14.7076	2.22966	0.0284318
14.6881	2.15721	0.052535	14.6589	2.04879
0.0686403	14.6245	1.92089	0.0742957	14.59
1.79299	0.0686403	14.5608	1.68457	0.052535
14.5413	1.61212	0.0284317	14.5344	1.58668
-8.85968e-10	14.5413	1.61212	-0.0284318	14.5608
1.68457	-0.052535	14.59	1.79299	-0.0686403
14.7257	1.93479	-0.0704267	14.7645	2.05219
-0.0650658	14.7973	2.15172	-0.0497992	14.8193
2.21823	-0.0269511	14.827	2.24158	3.07845e-09
14.8193	2.21823	0.0269511	14.7973	2.15172
0.0497992	14.7645	2.05219	0.0650658	14.7257
1.93479	0.0704267	14.687	1.81739	0.0650658
14.6542	1.71786	0.0497992	14.6322	1.65135
0.0269511	14.6245	1.628	-8.3983e-10	14.6322
1.65135	-0.0269511	14.6542	1.71786	-0.0497992
14.687	1.81739	-0.0650658	14.826	1.94335
-0.0675309	14.8672	2.04482	-0.0623904	14.9022
2.13084	-0.0477516	14.9255	2.18832	-0.025843
14.9337	2.2085	2.95187e-09	14.9255	2.18832
0.025843	14.9022	2.13084	0.0477516	14.8672
2.04482	0.0623904	14.826	1.94335	0.0675309
14.7848	1.84189	0.0623904	14.7498	1.75587
0.0477515	14.7265	1.69839	0.0258429	14.7183
1.67821	-8.05298e-10	14.7265	1.69839	-0.025843
14.7498	1.75587	-0.0477516	14.7848	1.84189
-0.0623904	14.9303	1.93396	-0.0649451	14.9657
2.02792	-0.0600014	14.9958	2.10758	-0.0459231
15.0159	2.1608	-0.0248534	15.0229	2.17949
2.83884e-09	15.0159	2.1608	0.0248534	14.9958
2.10758	0.0459231	14.9657	2.02792	0.0600015
14.9303	1.93396	0.0649451	14.8949	1.84001
0.0600015	14.8648	1.76035	0.0459231	14.8447
1.70713	0.0248534	14.8377	1.68844	-7.74463e-10
14.8447	1.70713	-0.0248534	14.8648	1.76035
-0.0459231	14.8949	1.84001	-0.0600015	15.0231
1.9273	-0.0629883	15.0551	2.01431	-0.0581936
15.0823	2.08808	-0.0445395	15.1004	2.13737
-0.0241046	15.1068	2.15468	2.75331e-09	15.1004
2.13737	0.0241046	15.0823	2.08808	0.0445395
15.0551	2.01431	0.0581936	15.0231	1.9273
0.0629883	14.991	1.84029	0.0581936	14.9638
1.76652	0.0445394	14.9457	1.71723	0.0241046
14.9393	1.69992	-7.51128e-10	14.9457	1.71723
-0.0241046	14.9638	1.76652	-0.0445395	14.991
1.84029	-0.0581936	15.1137	1.92214	-0.0615519
15.1452	2.00746	-0.0568665	15.1719	2.0798
-0.0435238	15.1897	2.12813	-0.0235549	15.196
2.1451	2.69052e-09	15.1897	2.12813	0.0235549
15.1719	2.0798	0.0435238	15.1452	2.00746
0.0568665	15.1137	1.92214	0.0615519	15.0822
1.83682	0.0568665	15.0555	1.76448	0.0435238
15.0377	1.71615	0.0235549	15.0314	1.69918
-7.33999e-10	15.0377	1.71615	-0.0235549	15.0555
1.76448	-0.0435238	15.0822	1.83682	-0.0568665
15.2015	1.90861	-0.0641785	15.2309	1.99043
-0.0592932	15.2557	2.0598	-0.045381	15.2724
2.10614	-0.02456	15.2782	2.12242	2.80533e-09
15.2724	2.10614	0.02456	15.2557	2.0598
0.045381	15.2309	1.99043	0.0592932	15.2015
1.90861	0.0641785	15.1722	1.82678	0.0592932
15.1473	1.75742	0.045381	15.1307	1.71107
0.02456	15.1249	1.69479	-7.65321e-10	15.1307
1.71107	-0.02456	15.1473	1.75742	-0.045381
15.1722	1.82678	-0.0592932	15.2892	1.90603
-0.0584619	15.3167	1.98814	-0.0540118	15.34
2.05775	-0.0413388	15.3556	2.10426	-0.0223724
15.3611	2.12059	2.55545e-09	15.3556	2.10426
0.0223724	15.34	2.05775	0.0413388	15.3167
1.98814	0.0540118	15.2892	1.90603	0.0584619
15.2617	1.82392	0.0540118	15.2384	1.75431
0.0413388	15.2228	1.7078	0.0223724	15.2173
1.69147	-6.97151e-10	15.2228	1.7078	-0.0223724
15.2384	1.75431	-0.0413388	15.2617	1.82392
-0.0540118	15.3813	1.89411	-0.056454	15.4031
1.9807	-0.0521567	15.4215	2.0541	-0.039919
15.4339	2.10315	-0.021604	15.4382	2.12037
2.46768e-09	15.4339	2.10315	0.021604	15.4215
2.0541	0.039919	15.4031	1.9807	0.0521567
15.3813	1.89411	0.056454	15.3595	1.80752
0.0521567	15.3411	1.73412	0.039919	15.3287
1.68507	0.021604	15.3244	1.66785	-6.73207e-10
15.3287	1.68507	-0.021604	15.3411	1.73412
-0.039919	15.3595	1.80752	-0.0521567	15.4338
1.87569	-0.0614199	15.4581	1.95829	-0.0567446
15.4786	2.02832	-0.0434304	15.4924	2.07511
-0.0235044	15.4972	2.09154	2.68475e-09	15.4924
2.07511	0.0235044	15.4786	2.02832	0.0434304
15.4581	1.95829	0.0567446	15.4338	1.87569
0.0614199	15.4096	1.79309	0.0567446	15.3891
1.72306	0.0434304	15.3753	1.67627	0.0235044
15.3705	1.65984	-7.32425e-10	15.3753	1.67627
-0.0235044	15.3891	1.72306	-0.0434304	15.4096
1.79309	-0.0567446	15.4747	1.86824	-0.054324
15.498	1.93928	-0.0501888	15.5178	1.9995
-0.0384129	15.531	2.03974	-0.0207889	15.5356
2.05387	2.37458e-09	15.531	2.03974	0.0207889
15.5178	1.9995	0.0384129	15.498	1.93928
0.0501888	15.4747	1.86824	0.054324	15.4514
1.7972	0.0501888	15.4316	1.73698	0.0384129
15.4184	1.69674	0.0207889	15.4138	1.68261
-6.47807e-10	15.4184	1.69674	-0.0207889	15.4316
1.73698	-0.0384129	15.4514	1.7972	-0.0501888
15.5082	1.83721	-0.0397362	15.5284	1.87042
-0.0367114	15.5455	1.89857	-0.0280977	15.557
1.91738	-0.0152064	15.561	1.92399	1.73692e-09
15.557	1.91738	0.0152064	15.5455	1.89857
0.0280977	15.5284	1.87042	0.0367114	15.5082
1.83721	0.0397362	15.4879	1.80401	0.0367114
15.4708	1.77586	0.0280977	15.4593	1.75705
0.0152064	15.4553	1.75044	-4.73849e-10	15.4593
1.75705	-0.0152064	15.4708	1.77586	-0.0280977
15.4879	1.80401	-0.0367114
