# Supplementary material for: A buoyancy, balance and stability challenge to the hypothesis of a semi-aquatic Spinosaurus Stromer, 1915 (Dinosauria: Theropoda)
Source: PeerJ. 2018 Aug 16;6:e5409. doi: 10.7717/peerj.5409 (PMC6098948; doi:10.7717/peerj.5409)
Supplement: Supplemental Information 5 — Colour values used to colour the polygons when drawing them. [file peerj-06-5409-s005.dat]

-1	-1	-1	-1	-1	-1
-1	-1	-1	-1	-1	-1
-1	-1	-1	-1	-1	-1
-1	-1	-1	-1	-1	-1
-1	-1	-1	-1	-1	-1
-1	-1	-1	-1	-1	-1
-1	-1	-1	-1	-1	-1
-1	-1	-1	-1	-1	-1
-1	-1	-1	-1	-1	-1
-1	-1	-1	-1	-1	-1
-1	-1	-1	-1	-1	-1
-1	-1	-1	-1	-1	-1
-1	-1	-1	-1	-1	-1
-1	-1	-1	-1	-1	-1
-1	-1	-1	-1	-1	-1
-1	-1	-1	-1	-1	-1
-1	-1	-1	-1	-1	-1
-1	-1	-1	-1	-1	-1
-1	-1	-1	-1	-1	-1
-1	-1	-1	-1	-1	-1
-1	-1	-1	-1	-1	-1
-1	-1	-1	-1	-1	-1
-1	-1	-1	-1	-1	-1
-1	-1	-1	-1	-1	-1
-1	-1	-1	-1	-1	-1
-1	-1	-1	-1	-1	-1
-1	-1	-1	-1	-1	-1
-1	-1	-1	-1	-1	-1
-1	-1	-1	-1	-1	-1
-1	-1	-1	-1	-1	-1
-1	-1	-1	-1	-1	-1
-1	-1	-1	-1	-1	-1
-1	-1	-1	-1	-1	-1
-1	-1	-1	-1	-1	-1
-1	-1	-1	-1	-1	-1
-1	-1	-1	-1	-1	-1
-1	-1	-1	-1	-1	-1
-1	-1	-1	-1	-1	-1
-1	-1	-1	-1	-1	-1
-1	-1	-1	-1	-1	-1
-1	-1	-1	-1	-1	-1
-1	-1	-1	-1	-1	-1
-1	-1	-1	-1	-1	-1
-1	-1	-1	-1	-1	-1
-1	-1	-1	-1	-1	-1
-1	-1	-1	-1	-1	-1
-1	-1	-1	-1	-1	-1
-1	-1	-1	-1	-1	-1
-1	-1	-1	-1	-1	-1
-1	-1	-1	-1	-1	-1
-1	-1	-1	-1	-1	-1
-1	-1	-1	-1	-1	-1
-1	-1	-1	-1	-1	-1
-1	-1	-1	-1	-1	-1
-1	-1	-1	-1	-1	-1
-1	-1	-1	-1	-1	-1
-1	-1	-1	-1	-1	-1
-1	-1	-1	-1	-1	-1
-1	-1	-1	-1	-1	-1
-1	-1	-1	-1	-1	-1
-1	-1	-1	-1	-1	-1
-1	-1	-1	-1	-1	-1
-1	-1	-1	-1	-1	-1
-1	-1	-1	-1	-1	-1
-1	-1	-1	-1	-1	-1
-1	-1	-1	-1	-1	-1
-1	-1	-1	-1	-1	-1
-1	-1	-1	-1	-1	-1
-1	-1	-1	-1	-1	-1
-1	-1	-1	-1	-1	-1
-1	-1	-1	-1	-1	-1
-1	-1	-1	-1	-1	-1
-1	-1	-1	-1	-1	-1
-1	-1	-1	-1	-1	-1
-1	-1	-1	-1	-1	-1
-1	-1	-1	-1	-1	-1
-1	-1	-1	-1	-1	-1
-1	-1	-1	-1	-1	-1
-1	-1	-1	-1	-1	-1
-1	-1	-1	-1	-1	-1
-1	-1	-1	-1	-1	-1
-1	-1	-1	-1	-1	-1
-1	-1	-1	-1	-1	-1
-1	-1	-1	-1	-1	-1
-1	-1	-1	-1	-1	-1
-1	-1	-1	-1	-1	-1
-1	-1	-1	-1	-1	-1
-1	-1	-1	-1	-1	-1
-1	-1	-1	-1	-1	-1
-1	-1	-1	-1	-1	-1
-1	-1	-1	-1	-1	-1
-1	-1	-1	-1	-1	-1
-1	-1	-1	-1	-1	-1
-1	-1	-1	-1	-1	-1
-1	-1	-1	-1	-1	-1
-1	-1	-1	-1	-1	-1
-1	-1	-1	-1	-1	-1
-1	-1	-1	-1	-1	-1
-1	-1	-1	-1	-1	-1
-1	-1	-1	-1	-1	-1
-1	-1	-1	-1	-1	-1
-1	-1	-1	-1	-1	-1
-1	-1	-1	-1	-1	-1
-1	-1	-1	-1	-1	-1
-1	-1	-1	-1	-1	-1
-1	-1	-1	-1	-1	-1
-1	-1	-1	-1	-1	-1
-1	-1	-1	-1	-1	-1
-1	-1	-1	-1	-1	-1
-1	-1	-1	-1	-1	-1
-1	-1	-1	-1	-1	-1
-1	-1	-1	-1	-1	-1
-1	-1	-1	-1	-1	-1
-1	-1	-1	-1	-1	-1
-1	-1	-1	-1	-1	-1
-1	-1	-1	-1	-1	-1
-1	-1	-1	-1	-1	-1
-1	-1	-1	-1	-1	-1
-1	-1	-1	-1	-1	-1
-1	-1	-1	-1	-1	-1
-1	-1	-1	-1	-1	-1
-1	-1	-1	-1	-1	-1
-1	-1	-1	-1	-1	-1
-1	-1	-1	-1	-1	-1
-1	-1	-1	-1	-1	-1
-1	-1	-1	-1	-1	-1
-1	-1	-1	-1	-1	-1
-1	-1	-1	-1	-1	-1
-1	-1	-1	-1	-1	-1
-1	-1	-1	-1	-1	-1
-1	-1	-1	-1	-1	-1
-1	-1	-1	-1	-1	-1
-1	-1	-1	-1	-1	-1
-1	-1	-1	-1	-1	-1
-1	-1	-1	-1	-1	-1
-1	-1	-1	-1	-1	-1
-1	-1	-1	-1	-1	-1
-1	-1	-1	-1	-1	-1
-1	-1	-1	-1	-1	-1
-1	-1	-1	-1	-1	-1
-1	-1	-1	-1	-1	-1
-1	-1	-1	-1	-1	-1
-1	-1	-1	-1	-1	-1
-1	-1	-1	-1	-1	-1
-1	-1	-1	-1	-1	-1
-1	-1	-1	-1	-1	-1
-1	-1	-1	-1	-1	-1
-1	-1	-1	-1	-1	-1
-1	-1	-1	-1	-1	-1
-1	-1	-1	-1	-1	-1
-1	-1	-1	-1	-1	-1
-1	-1	-1	-1	-1	-1
-1	-1	-1	-1	-1	-1
-1	-1	-1	-1	-1	-1
-1	-1	-1	-1	-1	-1
-1	-1	-1	-1	-1	-1
-1	-1	-1	-1	-1	-1
-1	-1	-1	-1	-1	-1
-1	-1	-1	-1	-1	-1
-1	-1	-1	-1	-1	-1
-1	-1	-1	-1	-1	-1
-1	-1	-1	-1	-1	-1
-1	-1	-1	-1	-1	-1
-1	-1	-1	-1	-1	-1
-1	-1	-1	-1	-1	-1
-1	-1	-1	-1	-1	-1
-1	-1	-1	-1	-1	-1
-1	-1	-1	-1	-1	-1
-1	-1	-1	-1	-1	-1
-1	-1	-1	-1	-1	-1
-1	-1	-1	-1	-1	-1
-1	-1	-1	-1	-1	-1
-1	-1	-1	-1	-1	-1
-1	-1	-1	-1	-1	-1
-1	-1	-1	-1	-1	-1
-1	-1	-1	-1	-1	-1
-1	-1	-1	-1	-1	-1
-1	-1	-1	-1	-1	-1
-1	-1	-1	-1	-1	-1
-1	-1	-1	-1	-1	-1
-1	-1	-1	-1	-1	-1
-1	-1	-1	-1	-1	-1
-1	-1	-1	-1	-1	-1
-1	-1	-1	-1	-1	-1
-1	-1	-1	-1	-1	-1
-1	-1	-1	-1	-1	-1
-1	-1	-1	-1	-1	-1
-1	-1	-1	-1	-1	-1
-1	-1	-1	-1	-1	-1
-1	-1	-1	-1	-1	-1
-1	-1	-1	-1	-1	-1
-1	-1	-1	-1	-1	-1
-1	-1	-1	-1	-1	-1
-1	-1	-1	-1	-1	-1
-1	-1	-1	-1	-1	-1
-1	-1	-1	-1	-1	-1
-1	-1	-1	-1	-1	-1
-1	-1	-1	-1	-1	-1
-1	-1	-1	-1	-1	-1
-1	-1	-1	-1	-1	-1
-1	-1	-1	-1	-1	-1
-1	-1	-1	-1	-1	-1
-1	-1	-1	-1	-1	-1
-1	-1	-1	-1	-1	-1
-1	-1	-1	-1	-1	-1
-1	-1	-1	-1	-1	-1
-1	-1	-1	-1	-1	-1
-1	-1	-1	-1	-1	-1
-1	-1	-1	-1	-1	-1
-1	-1	-1	-1	-1	-1
-1	-1	-1	-1	-1	-1
-1	-1	-1	-1	-1	-1
-1	-1	-1	-1	-1	-1
-1	-1	-1	-1	-1	-1
-1	-1	-1	-1	-1	-1
-1	-1	-1	-1	-1	-1
-1	-1	-1	-1	-1	-1
-1	-1	-1	-1	-1	-1
-1	-1	-1	-1	-1	-1
-1	-1	-1	-1	-1	-1
-1	-1	-1	-1	-1	-1
-1	-1	-1	-1	-1	-1
-1	-1	-1	-1	-1	-1
-1	-1	-1	-1	-1	-1
-1	-1	-1	-1	-1	-1
-1	-1	-1	-1	-1	-1
-1	-1	-1	-1	-1	-1
-1	-1	-1	-1	-1	-1
-1	-1	-1	-1	-1	-1
-1	-1	-1	-1
