# Supplementary material for: A buoyancy, balance and stability challenge to the hypothesis of a semi-aquatic Spinosaurus Stromer, 1915 (Dinosauria: Theropoda)
Source: PeerJ. 2018 Aug 16;6:e5409. doi: 10.7717/peerj.5409 (PMC6098948; doi:10.7717/peerj.5409)
Supplement: Supplemental Information 7 — Program to assemble the components to produce a 3D digital model of an animal (living or extinct), and then determine the equilibrium state of the model with respect to the competing forces of gravity and buoyancy. Program also produces graphical output in the form of animations or selected images. Program developed on a UNIX computer system and converted to an MS-Windows plain text file. [file peerj-06-5409-s007.dos]

	FLYDE3D (float three-dimensional)
	-iteratively and graphically determines the neutral depth and
	orientation of an immersed body form
	-differs from FLYDE.PRO in that it produces true 3D mesh output
	-January 2012: added facility for adding extra components to models using
	the component file used for 2D drawings
	-February 2012: added facility for drawing 2D, black&white lateral silhouettes
	with superimposed centres of mass and buoyancy symbols via flag 'SILHO'
	SUBROUTINE SOURCES:
	flyde3d_tools.pro:
	init_limb, make_water_box, make_water_surf, set_colours do_shading,
	set_wet_dry, set_aspect, draw_silho
	flyde_tools.pro:
	limb_data, shift_bod, locate_rot_pt, rot_bod, rot_displ_limb,
	limb_immersion, body_immersion, set_plot_flyde, draw_body_lat,
	draw_body_dor, draw_limb_lat, trunk_pressure, minpoint
	INPUT:
	taxon -a string with either a pathname to a data directory or a DMH
	shorthand for a model
	KEYWORDS:
	FRAMES -optional value for the number of frames of animation to generate
	-default is 32 frames
	STILLS -number of frames to capture for PostScript output
	WRITE -write the animation data to disk
	DEPTH -optional initial depth value to immmerse the model at
	DIP -optional initial inclination to set the model at
	NOGRAB -don't capture frames of animation
	STONES -three element array with the mass and X- and Y-displacements
	relative to the acetabulum of a set of gastroliths
	UNI -set the density to all one value (passed in UNI)
	DENSCALE -scaling factor to apply body density
	LDEFL -lung 'deflation' factor - increases the density of the lung
	slices to simulate decreasing lung cavity space
	TEXT_STRING -a string to be used to label a plot or contain a name for
	an animation file
	TEXT_POS -a two element array with the X and Y coords for TEXT_STRING
	-text will be left-justified
	FLEX -three-element flag to flex the body in the sagittal plane
	-FLEX(0)= angle (in degrees) to flex the body (-ve ventroflex,
	+ve dorsoflex)
	-FLEX(1), FLEX(2) -the starting and ending slice indices of the
	region of the body to be flexed
	PS -write PostScript output of the sequence of stabilization
	-name of output file is in PS
	FSET -2 element parameter used to control the number of plots with PS output
	-FSET(0): starting frame offset
	-FSET(1): frame increment value
	FINAL -draw the final equilibrated state as a PostScript file
	-flag holds the file name string sans extension of '.eps'
	SQUARE -draw a square on the plot to check the aspect ratio
	PAUSE -flag to cause a wait at the end of each equilibrium adjustment
	ARMRAISE -elevate the arms from their standard orientation via rotation
	about their proximal end about a horizontal axis
	LEGRAISE -elevate the legs from their standard orientation via rotation
	about their proximal end about a horizontal axis
	HALT -stop when a specified frame value is reaches
	MAX_DEPTH -depth limit that the model cannot go below
	AREA -compute and report the absolute and relative magnitudes of the exposed
	('dry') portion of the body
	NOLABEL -don't draw a frame number on the plot
	DAWDLE -wait at the end of the animation loop (couldn't use the word 'WAIT' as
	it is reserved)
	RHO_WATER -specify the density of the fluid the models are floating in
	-default is seawater (1,026 kg/m3) unless the model is an alligator
	or an ornithischian dinosaur where it is automatically set to 1000
	MODEL -contains a '/'-terminated string with a subdirectory to read from
	Body, Lung, Pectoris and Pelvis to find alternate body and lung forms
	and different limb socket positions
	PROTRACT -an angular measure in degrees by which to protract (+ve) or
	retract (-ve) the forelimbs
	SILHO -produce an outline image showing the body, limbs, and any other body
	components and the CM and CB in lateral view
	NO_EDGE -flag to turn off drawing polygon edges
	VISCMB - VISual Center of Mass and Buoyancy on FINAL view
	-mark the CM with a black cross visible on lateral and dorsal views
	-mark the CB with a white diamond (tilted cube) on the lateral view
	OUTPUT: mdata -a 3D block of animation data in a structure of the form
	returned by 'GET_MOVIE'
PRO flyde3d, taxon, mdata, FRAMES=FRAMES, DEPTH=DEPTH, DIP=DIP, PS=PS, $
FSET=FSET, UNI=UNI, NOGRAB=NOGRAB, STONES=STONES, STILLS=STILLS, $
WRITE=WRITE, DENSCALE=DENSCALE, LDEFL=LDEFL, PAUSE=PAUSE, $
TEXT_STRING=TEXT_STRING, TEXT_POS=TEXT_POS, FLEX=FLEX, FINAL=FINAL, $
SQUARE=SQUARE, ARMRAISE=ARMRAISE, LEGRAISE=LEGRAISE, HALT=HALT, $
MAX_DEPTH=MAX_DEPTH, AREA=AREA, SILHO=SILHO, NO_EDGE=NO_EDGE, $
NOLABEL=NOLABEL, DAWDLE=DAWDLE, RHO_WATER=RHO_WATER, MODEL=MODEL, $
PROTRACT=PROTRACT, VISCMB=VISCMB
common GEOMETRY, dep2, wid2, den2, a, b, N, cm, cm0, $
dx, slab_vol, imvol, cb, cb0, level
common SHADES0, dorsal_wet, dorsal_dry, ventral_wet, ventral_dry, $
edge_color, light
common COMPONENTS1, components, n_compo, compo_list, compo_centroids, $
compo_masses, compo_volumes
if NOT param_present(FRAMES) then $
FRAMES = 32
N = 100
G = 9.81
WINX = 600	450
WINY = 340	255
BODY = 0
LEG = 1
ARM = 2
if NOT keyword_set(MAX_DEPTH) then $
MAX_DEPTH = -99
TRUE = 1
FALSE = 0
dep2 = fltarr(4,N+1)	depths of orthogonally resampled body mesh
wid2=fltarr(4,N+1)	widths of orthogonally resampled body mesh
den2 = fltarr(2,N+1)	densities of orthogonally resampled body mesh
den2(0,*) = indgen(N+1)
imvol = fltarr(N)	volumes of immersed fraction of a slabs
cb = fltarr(3,N)	centers of bouyancy of immersed slabs
cm = fltarr(3,N)
level=intarr(N)	immersion state data
z_immersed = fltarr(1,N+1)
z_emmersed = fltarr(1,N+1)
fb_body = fltarr(N)	buoyant forces for a set of body slabs
vshift = fltarr(FRAMES)	vertical shifts applied at each iter.
angle = fltarr(FRAMES)	angular displacements applied at each iter.
if strpos( taxon,'Data' ) eq -1 then begin
fgets, 'Data/', 'taxa', taxa_table, /Quiet
rootname = associate( taxa_table, taxon, /PATH )
name = associate(taxa_table, taxon, /GENUS )
end else begin
rootname = taxon
fgets, taxon, 'name', fullname, /Quiet
name = fullname(0)
end
if strpos(rootname,'Alligator') eq -1 OR $
strpos(rootname, 'Marginocephalia') eq -1 OR $
strpos(rootname,'Ornithopoda') then $
alligator = 0 $
else begin
alligator = 1
RHO_WATER = 1000.
end
if NOT keyword_set(RHO_WATER) then $
RHO_WATER = 1026.
body_dir = 'Body/'
lung_dir = 'Lung/'
leg_socket_dir = 'Pelvis/'
arm_socket_dir = 'Pectoris/'
if keyword_set(MODEL) then begin
body_dir = body_dir + MODEL
lung_dir = lung_dir + MODEL
leg_socket_dir = leg_socket_dir + MODEL
arm_socket_dir = arm_socket_dir + MODEL
end
get, rootname, body_dir + 'depth', dep, dslices, /Quiet
get, rootname, body_dir + 'width', wid, /Quiet
get, rootname, leg_socket_dir + 'acetabulum', acet, /Quiet
find_interval, acet(0), dep(0,*), a_int
get, rootname, arm_socket_dir + 'glenoid', glen, /Quiet
find_interval, glen(0), dep(0,*), g_int
fgets, rootname, 'components', components, n_compo, /Quiet
compo_list = list()
compo_centroids = list()
compo_masses = list()
compo_volumes = list()
get_components, rootname
if keyword_set(FLEX) then begin
	-locate the initial center points of the slabs that bound the
	acetabulum and glenoid by computing the midpoint of the line segment
	that joins the dorsal end of the posterior bounding slice to the
	ventral end of the anterior-bounding slice
acet_mp0 = (dep([2,3],a_int(0)) + dep([0,1],a_int(1)))/2.
glen_mp0 = (dep([2,3],g_int(0)) + dep([0,1],g_int(1)))/2.
	-adjust the body shape using the three parameters passed via FLEX
	-if there is are any added components then we have to drag them along
if components(0) ne 'empty' then $
for c = 0, n_compo-1 do begin
dep_tmp = dep
wid_tmp = wid
component = compo_list(c)
contour = component.vertices([0,1],*)
flex2d,dep_tmp,wid_tmp,[0,0],FLEX(0)*!DTOR,FLEX(1),FLEX(2),contour
component.vertices([0,1],*) = contour
compo_list(c) = component
end
flex2d, dep, wid, [0,0], FLEX(0)*!DTOR, FLEX(1), FLEX(2)
	-locate the new center points of the slabs bounding the acetabulum
	and the glenoid, determine the (X,Y) displacement, and adjust the
	two limb socket positions
acet_mp1 = (dep([2,3],a_int(0)) + dep([0,1],a_int(1)))/2.
glen_mp1 = (dep([2,3],g_int(0)) + dep([0,1],g_int(1)))/2.
acet(0:1) = acet(0:1) + acet_mp1 - acet_mp0
glen(0:1) = glen(0:1) + glen_mp1 - glen_mp0
end
trunk_depth = max( norm( dep([0,1],*) - dep([2,3],*) ) )
trunk_length = glen(0) - acet(0)
dorsal_ymid = trunk_depth * 1.5
max_x = distance( dep([0,1],0), dep([2,3],dslices-1) )
get, rootname, body_dir + 'density', den, /Quiet
get, rootname, body_dir + 'roti_z', roti_z, /Quiet
	-get and prepare right and left version of the limbs, their volumes,
	masses, and centres of mass
init_limb, rootname, 'Arm/', glen, arm_vol, arm_rho, arm_right_cm, rarm, $
arm_rot_0, PROTRACT=PROTRACT
mooah, rarm, larm
orot_solid, larm, 2, glen(0), glen(1), -.5
arm_left_cm = arm_right_cm
arm_left_cm(2) = -arm_left_cm(2)
init_limb, rootname, 'Leg/', acet, leg_vol, leg_rho, leg_right_cm, $
rleg, leg_rot_0
mooah, rleg, lleg
orot_solid, lleg, 2, acet(0), acet(1), .3	offset left limb for vis effect
leg_left_cm = leg_right_cm
leg_left_cm(2) = -leg_left_cm(2)
if keyword_set(UNI) then begin
arm_mass = arm_vol * UNI
leg_mass = leg_vol * UNI
end else begin
arm_mass = arm_vol * arm_rho
leg_mass = leg_vol * leg_rho
end
	-compute the CM of the whole body (cm0) after adjusting the axial density
	to account for the presence of the lungs
if NOT param_present(UNI) then begin
if keyword_set(DENSCALE) then $
den(1,*) = den(1,*) * DENSCALE
print, 'Computing volumes of body and lung...'
cmvlcm, NULL, bvol, blen, bcm, DD=dep, WW=wid, DEN=den, /Quiet, /Vector
bvol0 = bvol
bvol00 = sum(bvol)
get, rootname, lung_dir + 'depth', ldep, /Quiet
get, rootname, lung_dir + 'width', lwid, /Quiet
get, rootname, lung_dir + 'density', lden, /Quiet
cmvlcm, NULL, lvol, llen, lcm, DD=ldep, WW=lwid, DEN=lden, /Quiet, /Vector
	-if lung deflation is specified then reduce the lung volume by the
	amount contained in LDEFL, and reduce the trunk volume by same amount
if keyword_set(LDEFL) then begin
dlvol = sum( LDEFL*lvol )
lvol = lvol - LDEFL*lvol
	-identify the limits for indices of body slices that lie between the
	shoulders and hips
istart = a_int(1) + 1
istop = g_int(0)
	gwin, 'testing contraction', /Wide
	symp,dep, /sl
	osymp,wid,6,/re, /sl
dv = dep([0,1],istart:istop) - dep([2,3],istart:istop)
k = 0.99
dep([0,1],istart:istop) = dep([2,3],istart:istop) + k*dv
wid(1,istart:istop) = wid(1,istart:istop) * k
	osymp, dep([0, 1], istart:istop), 2
	osymp, wid(*, istart:istop), 2, /re
cmvlcm, NULL, bvol0, blen, bcm, DD=dep, WW=wid, DEN=den, /Quiet, /Vector
diff = (bvol00 - sum(bvol0))/dlvol
i = 0
while diff lt 0.95 do begin
dv = dep([0,1],istart:istop) - dep([2,3],istart:istop)
dep([0,1],istart:istop) = dep([2,3],istart:istop) + k*dv
wid(1,istart:istop) = wid(1,istart:istop) * k
	osymp,dep([0,1],istart:istop),2
	osymp,wid(*,istart:istop),2
cmvlcm, NULL, bvol0, blen, bcm, DD=dep, WW=wid, DEN=den, /Quiet, /Vector
diff = (bvol00 - sum(bvol0))/dlvol
i = i + 1
end
print, 'Effective body volume reduction (% delta lung volume):',diff
end
	-adjust the density of the trunk in the neighbourhood of the lungs
	to acount for the presence of the lung cavity
get, rootname, lung_dir + 'slices', lung_slices, /Quiet
lung_slices = lung_slices(0:(size(lvol))(1)-1)
bvol = bvol0
bvol(lung_slices) = bvol(lung_slices) - lvol
mass = bvol*den(1,0:dslices-2)
den(1,0:dslices-2) = mass / bvol0
den(1,dslices-1) = den(1,dslices-2)
end else begin
if UNI ne 0. then $
den(1,*) = UNI $
else begin
print, 'FLYDE: Doh! density == 0 !'
stop
end
end
cmvlcm, NULL, bvol, blen, cm0, axial_mass0, DD=dep, WW=wid, DEN=den, /Quiet
	-if a gastrolith was specified then extract the positional information,
	and the mass of the stones from the keyword parameter, and compute the
	radius of a sphere of granitoid rock of density =2.67gm/cc equal to the
	specified mass
if keyword_set(STONES) then begin
stone_pos = [acet(0), acet(1), 0] + [STONES(0), STONES(1), 0]
stone_mass = STONES(2)
stone_radius = (3*stone_mass/(4*!PI*2670))^(1./3.)
stone_contour=ellipse(stone_radius,stone_radius,Centre=stone_pos,/Close)
stone_volume = 4*!PI*stone_radius^3/3
stone_force = -G*stone_mass + G*1000.*stone_volume
if stone_pos(1) ge 0.then $
suffix ='Stones='+string(STONES(2),Format='(F4.2)')+'kg @ ' + $
'('+string(stone_pos(0),Format='(F4.2)')+','+$
string(stone_pos(1),Format='(F4.2)')+')' $
else $
suffix ='Stones='+string(STONES(2),Format='(F4.2)')+'kg @ ' + $
'('+string(stone_pos(0),Format='(F4.2)')+','+$
string(stone_pos(1),Format='(F5.2)')+')'
end else begin
stone_pos = 0.
suffix = '(no stones)'
end
	-if no initial depth value is specified, then lower the sagittal profile
	so the first slice is centered at y=0
	-otherwise drag the body and its CM down by the specified amount
p0 = (dep([0,1],0) + dep([2,3],0)) / 2.
if NOT param_present(DEPTH) then $
yshift = -p0(1) $
else $
yshift = DEPTH
HITBOT = FALSE
min_dep = min(dep([1,3],*))
if min_dep + yshift lt MAX_DEPTH then begin
yshift = MAX_DEPTH - min_dep
HITBOT = TRUE
end
p0(1) = p0(1) + yshift
cm0(1) = cm0(1) + yshift
shift_body_p, yshift, dep, acet, glen, leg_right_cm, leg_left_cm, $
arm_right_cm, arm_left_cm, keyword_set(STONES), stone_pos, $
stone_contour
vadd_solid, rarm, [0, yshift, 0]
vadd_solid, larm, [0, yshift, 0]
vadd_solid, rleg, [0, yshift, 0]
vadd_solid, lleg, [0, yshift, 0]
if components(0) ne 'empty' then $
for c = 0, n_compo-1 do begin
component = compo_list(c)
vadd_solid, component, [0, yshift, 0]
compo_list(c) = component
compo_pos = compo_centroids(c)
compo_pos(1) = compo_pos(1) + yshift
compo_centroids(c) = compo_pos
end
	-if no initial dip angle specified, then determine the dip of the line
	joining the vertical midpoints of the first and last slices, in order to
	tilt the profile so that the snout is also at y=0
	-rotate axial body with respect to the current centre of mass (cm0)
	-rotate the limb sockets, but don't rotate the limbs so that they stay
	hanging vertically - only translate the limbs to have them follow the
	displaced sockets
if NOT param_present(DIP) then begin
p1 = (dep([0,1],dslices-1) + dep([2,3],dslices-1)) / 2.
dip = -atan( p1(1)-cm0(1), p1(0)-cm0(0))
end else $
dip = dip*!DTOR
rot_bod, cm0(0:1), dip, dep, wid, keyword_set(STONES), stone_pos, $
stone_contour, keyword_set(SAIL)
z_axis = [0,0,1]
acet_0 = acet
rotate, acet, cm0, z_axis, dip
d_acet = acet - acet_0
leg_right_cm = leg_right_cm + d_acet
leg_left_cm = leg_left_cm + d_acet
vadd_solid, rleg, d_acet
vadd_solid, lleg, d_acet
glen_0 = glen
rotate, glen, cm0, z_axis, dip
d_glen = glen - glen_0
arm_right_cm = arm_right_cm + d_glen
arm_left_cm = arm_left_cm + d_glen
vadd_solid, rarm, d_glen
vadd_solid, larm, d_glen
	-if there are any components make sure they and their centroids are dipped
if components(0) ne 'empty' then $
for c = 0, n_compo-1 do begin
component = compo_list(c)
rot_solid, component, cm0, z_axis, dip
compo_list(c) = component
compo_pos = compo_centroids(c)
rotate, compo_pos, cm0, z_axis, dip
compo_centroids(c) = compo_pos
end
	-resample the axial body depths, widths, and density at N+1 unispaced pts
print, 'Resampling body meshes...'
mip, dep, dvm
dx = (dvm(0,dslices-1) - dvm(0,0)) / N
new_x = dx * findgen(N+1) + dvm(0,0)
dep2(0,*) = new_x
dep2(2,*) = new_x
dep2(1,*) = interpol( dep(1,*), dep(0,*), new_x )
dep2(3,*) = interpol( dep(3,*), dep(2,*), new_x )
wid2(0,*) = new_x
wid2(1,*) = interpol( wid(1,*), wid(0,*), new_x )
den2(1,*) = interpol( den(1,*), dvm(0,*), new_x )
	-calc. the transverse (a) and vertical (b) radii of body subslabs
	-calculate the individual CMs of body sub-slabs
cm(0,*) = dx/2 + new_x(0:N-1)
cm(1,*) = (dep2(3,1:*) + dep2(1,1:*) + dep2(3,0:N-1) + dep2(1,0:N-1))/4.
a = interpol( wid2(1,*), wid2(0,*), cm(0,*) )
b = interpol( dep2(3,*), dep2(2,*), cm(0,*) ) - cm(1,*)
axial_vol = sum( !PI*a*b*dx )
axial_mass = sum( !PI*a*b*dx*den2(1,0:N-1) )
	-calculate the total volume of axial and appendicular body regions as well
	as any additional components
body_vol = axial_vol + 2*leg_vol + 2*arm_vol
if components(0) ne 'empty' then $
for c = 0, n_compo-1 do $
body_vol = body_vol + compo_volumes(c)
	-determine the total mass of axial body and limbs
	-adjust the whole body cm (CM0) to include the limb masses
body_mass = axial_mass + 2*leg_mass + 2*arm_mass
cm0 = (axial_mass*cm0 + leg_mass*leg_right_cm + leg_mass*leg_left_cm + $
arm_mass*arm_right_cm + arm_mass*arm_left_cm) / body_mass
	-adjust the whole body cm (CM0) to include any additional components
	-simultaneously update the body mass with the extra component masses
if components(0) ne 'empty' then $
for c = 0, n_compo-1 do begin
c_mass = compo_masses(c)
cm0 = (body_mass*cm0 + c_mass*compo_centroids(c)) / (body_mass + c_mass)
body_mass = body_mass + c_mass
end
	-if there are gastroliths then adjust the whole body CM to account for them
if keyword_set(STONES) then $
cm0 = (body_mass*cm0 + stone_mass*stone_pos) / (body_mass + stone_mass)
	-with a final determination of body mass compute the mean density
if keyword_set(STONES) then $
mean_rho = (body_mass - 1000*stone_volume+ stone_mass)/ body_vol $
else $
mean_rho = body_mass / body_vol
	-determine the gravity related forces and torques of the axial body
fg_body = -G*axial_mass
fg_legs = -G*2*leg_mass
fg_arms = -G*2*arm_mass
fg0 = fg_body + fg_legs + fg_arms
if components(0) ne 'empty' then $
for c = 0, n_compo-1 do $
fg0 = fg0 - G*compo_masses(c)
if keyword_set(STONES) then $
fg0 = fg0 + stone_force
leg_down = 0
arm_down = 0
if HITBOT then begin
minpoint, dep, leg_contour, arm_contour, min_list, min_idx
locate_rot_pt, min_idx, min_list, dep, leg_contour, arm_contour, acet, glen, $
rot_pt, rot_pt_id, min_pt, min_pt_id
f_up = -fg0
tg0 = (cm0(0) - rot_pt(0))*fg0
end else begin
f_up = 0.0
tg0 = 0.0
rot_pt = cm0(0:1)
rot_pt_id = BODY
end
	-determine the buoyancy related forces and torques of the axial body
body_immersion, z_immersed, z_emmersed
b_idx = where(imvol ne 0 )
if b_idx(0) gt -1 then begin
fb_body(b_idx) = imvol(b_idx) * RHO_WATER*G
fb0 = sum(fb_body(b_idx))
mom_arm_body = cm(0,*) - cm0(0)
tb0 = sum(fb_body(b_idx) * mom_arm_body(b_idx))
end else begin
fb0 = 0.
tb0 = 0.
end
	-determine the buoyancy related forces and torques of the arms and legs
	-adjust the whole body centre of buoyancy (CB0) to include the effects of the
	immersed limbs
leg_fb = leg_vol * RHO_WATER * 9.81
leg_right_cb = leg_right_cm
leg_left_cb = [ leg_right_cb(0), leg_right_cb(1), -leg_right_cb(2) ]
arm_fb = arm_vol * RHO_WATER * 9.81
arm_right_cb = arm_right_cm
arm_left_cb = [ arm_right_cb(0), arm_right_cb(1), -arm_right_cb(2) ]
cb0 = (fb0*cb0 + leg_fb*leg_right_cb + leg_fb*leg_left_cb + $
arm_fb*arm_right_cb + arm_fb*arm_left_cb) / (fb0 + 2*leg_fb + 2*arm_fb)
cb00 = cb0
	-standard case when arms fully immersed
fb0 = fb0 + 2*leg_fb + 2*arm_fb
tb0 = tb0 + 2*leg_fb*(leg_right_cb(0) - cm0(0)) + $
2*arm_fb*(arm_right_cb(0) - cm0(0))
	-special case for when pterosaur arms are elevated
	fb0 = fb0 + 2*leg_fb
	tb0 = tb0 + 2*leg_fb*(leg_right_cb(0) - cm0(0))
body_weight = abs( fg0 )
body_torque = roti_z * G/trunk_length
rel_force = (fb0 + fg0) / body_weight
rel_torque = (tb0 + tg0) / body_torque
print, 'mean rho:', mean_rho
print, 'fb0:', fb0,' fg0:',fg0
print, 'tb0:', tb0
print, 'rel_force:', rel_force
print, 'rel_torque:', rel_torque
print, 'CM:',cm0
print, 'CB:',cb0
print, 'acet:', acet
print, 'glen:', glen
	-assemble and orient the 3D version of the body, limbs and any components
	-as it is derived from the current values in 'dep' it will be positioned
	at the correct depth
	-actual density values do not matter as this model is just for show
cylmesh, rootname, body_dir, body_axial, DD=dep, WW=wid, /Unidens, /NoShow
if components(0) ne 'empty' then $
for c = 0, n_compo-1 do begin
component = compo_list(c)
merge_solids, body_axial, component, body_axial, /Verbose
end
merge_solids, body_axial, rleg, body
merge_solids, body, lleg, body
merge_solids, body, rarm, body
merge_solids, body, larm, body
	-use the total body length to set the dimensions of a 3D shape to represent
	the water surface that will be combined with the body model
get, rootname, body_dir + 'length', length, /Quiet
ranges, body, xr, yr, zr, /Quiet, /Get
xr = [0, length]
xspan = length
zspan = zr(1) - zr(0)
set_aspect, body, aspect
make_water_surf, xr, yr, zr, water_surf
get, rootname, body_dir + 'shift', vis_shift, /Quiet
if keyword_set(PS) AND keyword_set(FSET) AND NOT keyword_set(SILHO) then begin
set_plot, 'PS'
device, filename=PS, Xsize=16, Ysize=20, Xoffset=0, $
Yoffset=0, /Color, Bits_Per_Pixel=8, /Helvetica
if keyword_set(FSET) then begin
shift = FSET(0)
step = FSET(1)
end else begin
shift = 0
step = 2
end
csize = 1.25
c_y_offset = 0.75
!P.Font = 0
end else begin
shift = 0
step = 1
csize = 4
c_y_offset = 0.9
end
set_colours
if (NOT keyword_set(SILHO) AND NOT keyword_set(FINAL)) OR $
(keyword_set(FSET) AND shift mod step eq 0) then begin
set_wet_dry, body, aspect, new_vertices, vtx_count, new_polygons, $
newpoly_count, new_aspect, new_opacity
body_visual = { , name: body.name, slices: body.slices, steps: body.steps, $
vertices: new_vertices, density: body.density, $
polygons: new_polygons, polycount: newpoly_count, $
fill: intarr(newpoly_count), edge: intarr(newpoly_count), $
opacity: new_opacity, $
x_min: body.x_min, x_max: body.x_max, x_mid: body.x_mid, $
y_min: body.y_min, y_max: body.y_max, y_mid: body.y_mid, $
z_min: body.z_min, z_max: body.z_max, z_mid: body.z_mid }
body_visual.opacity(*) = 2
do_shading, body_visual, new_aspect, alligator
merge_solids, body_visual, water_surf, visual
	-rotate the side view to produce an anterior view, and slide the
	front view laterally into position
if NOT keyword_set(PS) then begin
front_view = visual
orot_solid, front_view, 1, front_view.x_mid, front_view.z_mid, -!PI/2
vadd_solid, front_view, 0.5 * xspan + zspan
merge_solids, visual, front_view, visual
end
	-rotate basic body shape about its long axis to produce a dorsal view
	-slide it upwards into position
ranges, body_visual, x_extrema, y_extrema, z_extrema, /Get, /Quiet
orot_solid, body_visual, 0, body_visual.y_mid, body_visual.z_mid, !PI/2
	vadd_solid, body_visual, [0, 1.25*(vis_shift(1) - body_visual.y_mid), 0]
vadd_solid, body_visual, [0, y_extrema(1) - body_visual.y_min, 0]
merge_solids, visual, body_visual, visual
visual.name = 'visual'
ranges, visual, /Get, /Quiet
if NOT keyword_set(NO_EDGE) then $
visual.edge(*) = 75
if visual.x_max ge visual.y_max then $
view_pos = [visual.x_mid, 0.15*(visual.x_max-visual.x_min), visual.z_max] $
else $
view_pos = [visual.x_mid, 0.15*(visual.y_max-visual.y_min), visual.z_max]
if NOT keyword_set(PS) then begin
show_solid, visual, VP=view_pos
xyouts, 0.85, c_y_offset, int_string(0), Charsize=csize, Color=2, $
Charthick=3, Align=0.5, /Normal
end else begin
show_solid, visual, PS=PS+'_'+int_string(0)+'.ps', XX=8, YY=8, /NoClose
xyouts, 0.9, c_y_offset, int_string(0), Charsize=csize, Color=0, /Normal
device, /close
end
if keyword_set(PAUSE) then $
stop
if NOT keyword_set(NoGrab) AND NOT keyword_set(PS) then begin
print, 'Grabbing frame #'+int_string(0)
images = bytarr(!D.X_VSIZE, !D.Y_VSIZE, FRAMES)
images(*,*,0)=bytscl(tvrd(0,0,!d.x_vsize,!d.y_vsize,Order=1), Top=170)
end
end
f = 1
prev_torque = 0.
if NOT keyword_set(HALT) then $
halt_frame = -1 $
else $
halt_frame = HALT
while ( abs(rel_force) gt 0.01 OR abs(rel_torque) gt 0.02 ) AND $
NOT (leg_down AND arm_down) AND f lt FRAMES AND f ne halt_frame do begin
print, 'Frame ',f
	-set equilibrating rotation of body about a transverse axis through the
	body CM be a function of the current bouyancy and the total body torque
	about the tip of the tail
min = min( dep(1,*), min_idx)
if NOT HITBOT then begin
rot_pt = cm0(0:1)
min_pt = dep([0,1],min_idx)
min_pt_id = min_idx
end
	if abs(rel_torque) gt 0.75*abs(prev_torque) then $
angle = 0.2*rel_torque	0.1 for Rhampho	0.2 for Pterano
	else $
	angle = rel_torque
new_rot_pt = 0
mp = min_pt
prot2d, mp, rot_pt, angle
if mp(1) lt MAX_DEPTH then begin
found = 0
delta = 0.001
t = 0
print, t, MAX_DEPTH, mp(1)
while NOT found do begin
t = t + 1
if mp(1) ge MAX_DEPTH-delta AND mp(1) lt MAX_DEPTH+delta then $
found = 1
if mp(1) lt MAX_DEPTH - delta then $
angle = angle/2.
if mp(1) gt MAX_DEPTH + delta then $
angle = angle + angle/2.
mp = min_pt
prot2d, mp, rot_pt, angle
print, t, MAX_DEPTH, mp(1)
end
new_rot_pt = 1
end
rot_bod, rot_pt, angle, dep, wid, keyword_set(STONES), stone_pos, $
stone_contour, keyword_set(SAIL)
acet_0 = acet
rotate, acet, [rot_pt,0], z_axis, angle
d_acet = acet - acet_0
leg_right_cm = leg_right_cm + d_acet
leg_left_cm = leg_left_cm + d_acet
glen_0 = glen
rotate, glen, [rot_pt,0], z_axis, angle
d_glen = glen - glen_0
arm_right_cm = arm_right_cm + d_glen
arm_left_cm = arm_left_cm + d_glen
if new_rot_pt then begin
rot_pt = mp
rot_pt_id = min_pt_id
new_rot_pt = 0
HITBOT = TRUE
end
	-set shift to displace body vertically be proportional to the
	trunk depth times the fraction of the force difference relative to the
	body weigth
if NOT HITBOT OR (HITBOT and rel_force gt 0.) then begin
min = min( dep(1,*), min_idx)
min_pt = dep([0,1],min_idx)
yshift = 0.75*trunk_depth*rel_force
	yshift = 0.1*trunk_depth*rel_force
if min_pt(1) + yshift le MAX_DEPTH then $
yshift = MAX_DEPTH - min_list(1,0)
shift_body_p, yshift, dep, acet, glen, leg_right_cm, leg_left_cm, $
arm_right_cm, arm_left_cm, keyword_set(STONES), stone_pos, $
stone_contour
min = min( dep(1,*), min_idx)
min_pt = dep([0,1],min_idx)
if min_pt(1) le MAX_DEPTH then begin
locate_rot_pt,min_idx,min_list,dep,leg_contour,arm_contour,acet,glen, $
rot_pt, rot_pt_id, min_pt, min_pt_id
HITBOT = TRUE
stop
end else $
HITBOT = FALSE
end
print, 'Resampling body meshes...'
mip, dep, dvm
dx = (dvm(0,dslices-1) - dvm(0,0)) / N
new_x = dx * findgen(N+1) + dvm(0,0)
dep2(1,*) = interpol( dep(1,*), dep(0,*), new_x )
dep2(3,*) = interpol( dep(3,*), dep(2,*), new_x )
dep2(0,*) = new_x
dep2(2,*) = new_x
wid2(1,*) = interpol( wid(1,*), wid(0,*), new_x )
wid2(0,*) = new_x
den2(1,*) = interpol( den(1,*), dvm(0,*), new_x )
	-update the position of the individual slab CMs and the full CM due to body
	shifts and shifts in the limbs and determine the weight related forces
	and torques
cm(0,*) = dx/2 + new_x(0:N-1)
cm(1,*) = (dep2(3,1:*) + dep2(1,1:*) + dep2(3,0:N-1) + dep2(1,0:N-1))/4.
a = interpol( wid2(1,*), wid2(0,*), cm(0,*) )
b = interpol( dep2(3,*), dep2(2,*), cm(0,*) ) - cm(1,*)
vol = !PI*dx*a*b
axial_mass = vol*den2(1,0:N-1)
axial_mass0 = sum(axial_mass)
body_mass = axial_mass0 + 2*leg_mass + 2*arm_mass
cm0(0) = sum(axial_mass*cm(0,*))/axial_mass0
cm0(1) = sum(axial_mass*cm(1,*))/axial_mass0
cm0 = (axial_mass0*cm0 + leg_mass*leg_right_cm + leg_mass*leg_left_cm + $
arm_mass*arm_right_cm + arm_mass*arm_left_cm) / body_mass
if keyword_set(STONES) then $
cm0 = (body_mass*cm0 + stone_mass*stone_pos) / (body_mass + stone_mass)
	-determine the gravity related forces and torques
slab_vol = !PI * a * b * dx
fg_body = -G*slab_vol*den2(1,*)
fg0 = sum(fg_body) + fg_legs + fg_arms
if keyword_set(STONES) then $
fg0 = fg0 + stone_force
if HITBOT then begin
tg0 = (cm0(0) - rot_pt(0))*fg0
f_up = -fg0
end else begin
tg0 = 0.0
rot_pt = cm0(0:1)
end
	-determine the degree of immersion of the limbs and body, and compute
	the buoyancy related forces and torques of the axial body
cb00 = cb0
body_immersion, z_immersed, z_emmersed
b_idx = where(imvol ne 0 )
if max(b_idx) gt -1 then begin
fb_body(b_idx) = imvol(b_idx)*RHO_WATER*G
fb0 = sum(fb_body(b_idx))
mom_arm_body = cm(0,*) - cm0(0)	rot_pt(0)
tb0 = sum(fb_body(b_idx)*mom_arm_body(b_idx))
end else begin
fb0 = 0.
tb0 = 0.
end
	-adjust the axial body centre of buoyancy (CB0) to include the effects
	of the immersed portions of the limbs
leg_right_cb = leg_right_cm
leg_left_cb = [ leg_right_cb(0), leg_right_cb(1), -leg_right_cb(2) ]
arm_right_cb = arm_right_cm
arm_left_cb = [ arm_right_cb(0), arm_right_cb(1), -arm_right_cb(2) ]
cb0 = (fb0*cb0 + leg_fb*leg_right_cb + leg_fb*leg_left_cb + $
arm_fb*arm_right_cb + arm_fb*arm_left_cb) / (fb0 + 2*leg_fb + 2*arm_fb)
cb00 = cb0
fb0 = fb0 + 2*leg_fb + 2*arm_fb
tb0 = tb0 + 2*leg_fb*(leg_right_cb(0) - cm0(0)) + $
2*arm_fb*(arm_right_cb(0) - cm0(0))
	-elevated pterosaur wing case
	fb0 = fb0 + 2*leg_fb
	tb0 = tb0 + 2*leg_fb*(leg_right_cb(0) - cm0(0))
rel_force = (fb0 + fg0) / body_weight
prev_torque = rel_torque
rel_torque = (tb0 + tg0) / body_torque
dcb0 = cb0 - cb00
	cb_diamond(0,*) = cb_diamond(0,*) + dcb0(0)
	cb_diamond(1,*) = cb_diamond(1,*) + dcb0(1)
	-regenerate the body, have any axial body components rotated and
	translated with the axial body, and append the suitable displaced limbs
cylmesh, rootname, body_dir, body_axial, DD=dep, WW=wid, /Unidens,/NoShow
if components(0) ne 'empty' then $
for c = 0, n_compo-1 do begin
component = compo_list(c)
vadd_solid, component, [0, yshift, 0]
orot_solid, component, 2, rot_pt(0), rot_pt(1), angle
compo_list(c) = component
merge_solids, body_axial, component, body_axial
end
vadd_solid, rleg, [0,yshift,0] + d_acet
vadd_solid, lleg, [0,yshift,0] + d_acet
vadd_solid, rarm, [0,yshift,0] + d_glen
vadd_solid, larm, [0,yshift,0] + d_glen
merge_solids, body_axial, rarm, body
merge_solids, body, larm, body
merge_solids, body, rleg, body
merge_solids, body, lleg, body
if (NOT keyword_set(SILHO) AND NOT keyword_set(FINAL)) OR $
(keyword_set(FSET) AND shift mod step eq 0) then begin
set_wet_dry, body, aspect, new_vertices, vtx_count, new_polygons, $
newpoly_count, new_aspect, new_opacity
body_visual = { , name:body.name, slices:body.slices, steps:body.steps, $
vertices: new_vertices, density: body.density, $
polygons: new_polygons, polycount: newpoly_count, $
fill: intarr(newpoly_count), edge: intarr(newpoly_count), $
opacity: new_opacity, $
x_min: body.x_min, x_max: body.x_max, x_mid: body.x_mid, $
y_min: body.y_min, y_max: body.y_max, y_mid: body.y_mid, $
z_min: body.z_min, z_max: body.z_max, z_mid: body.z_mid }
body_visual.opacity(*) = 2
do_shading, body_visual, new_aspect, alligator
merge_solids, body_visual, water_surf, visual
	-rotate the side view to produce an anterior view, and slide the
	front view laterally into position
if NOT keyword_set(PS) then begin
front_view = visual
orot_solid, front_view, 1, front_view.x_mid, front_view.z_mid, -!PI/2
vadd_solid, front_view, 0.5 * xspan + zspan
merge_solids, visual, front_view, visual
end
	-rotate basic body shape about its long axis to produce a dorsal view
	-slide it upwards into position
ranges, body_visual, x_extrema, y_extrema, z_extrema, /Get, /Quiet
orot_solid, body_visual, 0, body_visual.y_mid, body_visual.z_mid, !PI/2
yshift = 1.5*water_surf.z_max - body_visual.y_mid
vadd_solid, body_visual, [0, y_extrema(1) - body_visual.y_min, 0]
	vadd_solid, body_visual, 1.7*[0, vis_shift(1) - body_visual.y_mid, 0]
merge_solids, visual, body_visual, visual
if NOT keyword_set(NO_EDGE) then $
visual.edge(*) = 75
ranges, visual, /Get, /Quiet
visual.name = 'visual'
if NOT keyword_set(PS) then begin
show_solid, visual, /NoWindow, VP=view_pos
xyouts, 0.85, c_y_offset, int_string(f), Charsize=csize, Color=2, $
Charthick=3, /Normal
end else begin
show_solid, visual, /NoClose, PS=PS+'_'+int_string(f)+'.ps', XX=8,YY=8
xyouts, 0.9, c_y_offset, int_string(f), Charsize=csize,Color=0,/Normal
device, /close
end
if NOT keyword_set(NoGrab) AND NOT keyword_set(PS) then begin
print, 'Grabbing frame #'+int_string(f)
images(*,*,f)=bytscl(tvrd(0,0,!d.x_vsize,!d.y_vsize,Order=1), Top=170)
end
end
print, 'fb0:',fb0,' fg0:',fg0
print, 'tb0:',tb0,' tg0:',tg0
print, 'rel_force:', rel_force
print, 'rel_torque:', rel_torque
print, 'yshift:',yshift
print, 'angle:',angle*!RADEG
if keyword_set(PAUSE) then $
stop
f = f + 1
end
if f eq halt_frame OR keyword_set(DAWDLE) then stop
print, 'Stopped at f=',f-1
if f eq FRAMES then begin
print, 'FLYDE: not enough frames to attain equilibrium'
stop
end
snout = (dep2([0,1],N) + dep2([2,3],N))/2.
inclin = atan( snout(1) - cm0(1), snout(0) - cm0(0) )
print, 'Inclination: ', !RADEG*inclin, ' (deg.)'
	-trim off any unused frames to save space
if f lt FRAMES-1 AND NOT keyword_set(FINAL) AND NOT keyword_set(SILHO) AND $
NOT keyword_set(PS) AND NOT keyword_set(NoGrab) then $
images = images(*,*,0:f-1)
	-shift the colors back into the 'visible region'
if NOT keyword_set(NOGRAB) AND NOT keyword_set(FINAL) AND $
NOT keyword_set(SILHO) then begin
	-duplicate the first and last frames
images = [ [[images(*,*,0)]], [[images]], [[images(*,*,f-1)]] ]
mdata = { , name: 'FLYDE3D:'+name, $
win_x: !D.X_VSIZE, win_y: !D.Y_VSIZE, $
frame_count: f+2, frames: images }
end
print, 'CM:',cm0
print, 'CB:',cb0
print, 'Relative CM(x):', 100*(cm0(0)-acet(0))/(glen(0)-acet(0))
trunk_pressure, acet, glen, tp
print, 'trunk pressure:', tp, 'Pa'
print, 'mean body density:', mean_rho
	-find the interval of the orthogonally resampled depths that bracket the
	longitudinal coordinate of the CM and determine the semi-major and
	semi-minor radii of body at the position of the CM
find_interval, cm0(0),dep2(0,*),interval
print, 'Apex:', avg(dep2(3,interval))
print, 'Dorsoventral radius:', avg((dep2(3,interval)-dep2(1,interval))/2)
print, 'Mediolateral radius:', avg(wid2(1,interval))
if keyword_set(SILHO) then begin
if param_present(PS) then $
draw_silho, rootname, body, dep, acet, leg_rot_0, glen, arm_rot_0, $
compo_list, n_compo, cm0, cb0, PS $
else $
draw_silho, rootname, body, dep, acet, leg_rot_0, glen, arm_rot_0, $
compo_list, n_compo, cm0, cb0
end
if keyword_set(FINAL) then begin
set_wet_dry, body, aspect, new_vertices, vtx_count, new_polygons, $
newpoly_count, new_aspect, new_opacity
body_visual = { , name:body.name, slices:body.slices, steps:body.steps, $
vertices: new_vertices, density: body.density, $
polygons: new_polygons, polycount: newpoly_count, $
fill: intarr(newpoly_count), edge: intarr(newpoly_count), $
opacity: new_opacity, $
x_min: body.x_min, x_max: body.x_max, x_mid: body.x_mid, $
y_min: body.y_min, y_max: body.y_max, y_mid: body.y_mid, $
z_min: body.z_min, z_max: body.z_max, z_mid: body.z_mid }
body_visual.opacity(*) = 2
do_shading, body_visual, new_aspect, alligator
if NOT keyword_set(NO_EDGE) then $
body_visual.edge(*) = 75
merge_solids, body_visual, water_surf, visual
if keyword_set(VISCMB) then begin
get_solid, 'Data/Shapes3D/','Cross/', cross, /Quiet
get_solid, 'Data/Shapes3D/','Cube/', cube, /Quiet
cube.fill(*) = 255
orot_solid, cube, 2, 0, 0, !PI/4
get, rootname, 'Params/Plot/cross-radius', c_rad, /Quiet
scale, cross, c_rad, /All
scale, cube, c_rad, /All
vadd_solid, cube, cb0
vadd_solid, cube, [0,0,body_axial.z_max]
vadd_solid, cross, cm0
vadd_solid, cross, [0,0,body_axial.z_max + 2*c_rad]
merge_solids, visual, cube, visual
merge_solids, visual, cross, visual
end
	front_view = visual
	orot_solid, front_view, 1, front_view.x_mid, front_view.z_mid, -!PI/2
	vadd_solid, front_view, 0.5 * xspan + 0.6 * zspan
	merge_solids, visual, front_view, visual
	-rotate basic body shape about its long axis to produce a dorsal view
	-slide it upwards into position
ranges, body_visual, x_extrema, y_extrema, z_extrema, /Get, /Quiet
if keyword_set(VISCMB) then begin
vadd_solid, cross, [0, body_visual.y_max-body_visual.y_mid, -cross.z_mid]
merge_solids, body_visual, cross, body_visual
end
orot_solid, body_visual, 0, body_visual.y_mid, body_visual.z_mid, !PI/2
vadd_solid, body_visual, [0, y_extrema(1) - body_visual.y_min, 0]
merge_solids, visual, body_visual, visual
	-make a scale bar and merge it with the model views
scale3d, scalebar, Taxo=rootname, /ps
ranges, scalebar, xr, yr, zr, /Quiet
scale_length = xr(1) - xr(0)
height = yr(2)
vadd_solid, scalebar, [0, -(scale_length + height), 0]
merge_solids, visual, scalebar, visual
ranges, visual, /Get, /Quiet
show_solid, visual, BKGD=1, PS=FINAL, XX=12, YY=12
end
if keyword_set(PS) AND NOT keyword_set(FSET) then begin
if param_present(TEXT_STRING) then begin
if param_present(TEXT_POS) then $
xyouts, TEXT_POS(0), TEXT_POS(1), TEXT_STRING, Align=0.0, $
Color=AXIS_COLOR, Charsize=2 $
else $
xyouts, 0., 1.1*max(dep(3,*)), TEXT_STRING, Align=0.0, $
Color=AXIS_COLOR, Charsize=2
end
end
if keyword_set(PS) then begin
device, /close
set_plot, 'X'
if keyword_set(MULTI) then $
!P.multi = 0
end
if keyword_set(PAUSE) then $
stop
if keyword_set(WRITE) then begin
ifname = '~/Grafix/' + WRITE + '.img'
print, 'Writing animation data to ' + ifname
openw, unit, ifname, /get_lun
writeu, unit, fix(WINX), fix(WINY), f
writeu, unit, images
close, /all
end
END
	SHIFT_BODY_P -apply a vertical displacement to model components
PRO shift_body_p, yshift, dep, acet, glen, leg_right_cm, leg_left_cm, $
arm_right_cm, arm_left_cm, stone_flag, stone_pos, stone_contour
dep([1,3],*) = dep([1,3],*) + yshift
acet(1) = acet(1) + yshift
leg_right_cm(1) = leg_right_cm(1) + yshift
leg_left_cm(1) = leg_left_cm(1) + yshift
glen(1) = glen(1) + yshift
arm_right_cm(1) = arm_right_cm(1) + yshift
arm_left_cm(1) = arm_left_cm(1) + yshift
if stone_flag then begin
stone_pos(1) = stone_pos(1) + yshift
stone_contour(1,*) = stone_contour(1,*) + yshift
end
END
